# Supplementary material for: Differentiation of three common deep-water hermit crabs (Crustacea, Decapoda, Anomura, Parapaguridae) from the South African demersal abundance surveys, including the description of a new species of Paragiopagurus Lemaitre, 1996
Source: Zookeys. 2017 May 23;(676):21–45. doi: 10.3897/zookeys.676.12987 (PMC5523205; doi:10.3897/zookeys.676.12987)
Supplement: XML Treatment for Paragiopagurus atkinsonae [file zookeys.676.12987-treatment1.xml]

<!DOCTYPE tp:taxon-treatment
  PUBLIC "-//TaxonX//DTD Taxonomic Treatment Publishing DTD v0 20100105//EN" "tax-treatment-NSO.dtd">
<tp:taxon-treatment xmlns:tp="http://www.plazi.org/taxpub"><tp:treatment-meta><kwd-group><label>Taxon classification</label><kwd><named-content xmlns:xlink="http://www.w3.org/1999/xlink" content-type="kingdom">Animalia</named-content></kwd><kwd><named-content xmlns:xlink="http://www.w3.org/1999/xlink" content-type="order">Decapoda</named-content></kwd><kwd><named-content xmlns:xlink="http://www.w3.org/1999/xlink" content-type="family">Parapaguridae</named-content></kwd></kwd-group><mixed-citation publication-type="journal"><person-group><name><surname>Landschoff</surname><given-names>Jannes</given-names></name><name><surname>Lemaitre</surname><given-names>Rafael</given-names></name></person-group><article-title>Differentiation of three common deep-water hermit crabs (<tp:taxon-name><tp:taxon-name-part taxon-name-part-type="subphylum">Crustacea</tp:taxon-name-part></tp:taxon-name>, <tp:taxon-name><tp:taxon-name-part taxon-name-part-type="order">Decapoda</tp:taxon-name-part></tp:taxon-name>, <tp:taxon-name><tp:taxon-name-part taxon-name-part-type="infraorder">Anomura</tp:taxon-name-part></tp:taxon-name>, <tp:taxon-name><tp:taxon-name-part taxon-name-part-type="family">Parapaguridae</tp:taxon-name-part></tp:taxon-name>) from the South African demersal abundance surveys, including the description of a new species of <italic><tp:taxon-name><tp:taxon-name-part taxon-name-part-type="genus" reg="Paragiopagurus">Paragiopagurus</tp:taxon-name-part></tp:taxon-name></italic> Lemaitre, 1996</article-title><source>Zookeys</source><day>23</day><month>5</month><year>2017</year><volume>2017</volume><issue>676</issue><fpage>21</fpage><lpage>45</lpage><pub-id pub-id-type="doi">10.3897/zookeys.676.12987</pub-id></mixed-citation></tp:treatment-meta><tp:nomenclature><tp:taxon-name>
                  <tp:taxon-name-part taxon-name-part-type="genus" reg="Paragiopagurus">Paragiopagurus</tp:taxon-name-part>
                  <tp:taxon-name-part taxon-name-part-type="species" reg="atkinsonae">atkinsonae</tp:taxon-name-part>
                  <object-id xmlns:xlink="http://www.w3.org/1999/xlink" content-type="zoobank" xlink:type="simple">http://zoobank.org/833540CC-B266-4010-A401-E7CA010CDE6A</object-id>
                </tp:taxon-name><tp:taxon-status xmlns:xlink="http://www.w3.org/1999/xlink" xlink:type="simple">sp. n.</tp:taxon-status><xref ref-type="fig" rid="F2">Figs 2</xref><xref ref-type="fig" rid="F3">, 3</xref><xref ref-type="fig" rid="F4">, 4</xref><xref ref-type="fig" rid="F5">, 5</xref><xref ref-type="fig" rid="F6">, 6</xref></tp:nomenclature><tp:treatment-sec sec-type="type material" id="SECID0EQMAE"><title>Type material.</title><p>Holotype: male 7.0 mm, South Africa, West Coast, WCDSS2016, CCH008, <abbrev xmlns:xlink="http://www.w3.org/1999/xlink" xlink:title="station" id="ABBRID0EWMAE" xlink:type="simple">sta</abbrev> D00723–3243, <named-content xmlns:xlink="http://www.w3.org/1999/xlink" content-type="dwc:verbatimCoordinates" xlink:type="simple"><named-content content-type="geo-json" specific-use="{&#34;type&#34;:&#34;Point&#34;,&#34;coordinates&#34;:[16.952000,-31.880167]}" id="NCID0E4MAE" xlink:type="simple">S31°52.81', E16°57.12'</named-content></named-content>, 265 m, 11 Mar 2016 (<named-content xmlns:xlink="http://www.w3.org/1999/xlink" content-type="dwc:institutional_code" xlink:type="simple">USNM</named-content> 1292083).</p><p>Paratypes: <italic>South Africa, West Coast</italic>. WCDSS2012, AFR279: 1 male 7.6 mm [with zoanthid symbionts], <abbrev xmlns:xlink="http://www.w3.org/1999/xlink" xlink:title="station" id="ABBRID0ELNAE" xlink:type="simple">sta</abbrev> A32208–3233, <named-content xmlns:xlink="http://www.w3.org/1999/xlink" content-type="dwc:verbatimCoordinates" xlink:type="simple"><named-content content-type="geo-json" specific-use="{&#34;type&#34;:&#34;Point&#34;,&#34;coordinates&#34;:[17.046500,-31.663167]}" id="NCID0ESNAE" xlink:type="simple">S31°39.79', E17°02.79'</named-content></named-content>, 259 m, 24 Jan 2012, coll. L. Atkinson (<named-content xmlns:xlink="http://www.w3.org/1999/xlink" content-type="dwc:institutional_code" xlink:type="simple">USNM</named-content> 1292086). WCDSS2015, AND004: 1 male 7.6 mm, <abbrev xmlns:xlink="http://www.w3.org/1999/xlink" xlink:title="station" id="ABBRID0E3NAE" xlink:type="simple">sta</abbrev> C0416–3258, <named-content xmlns:xlink="http://www.w3.org/1999/xlink" content-type="dwc:verbatimCoordinates" xlink:type="simple"><named-content content-type="geo-json" specific-use="{&#34;type&#34;:&#34;Point&#34;,&#34;coordinates&#34;:[17.142000,-32.134167]}" id="NCID0EDOAE" xlink:type="simple">S32°08.05', E17°08.52'</named-content></named-content>, 230 m, 26 Feb 2015 (<named-content xmlns:xlink="http://www.w3.org/1999/xlink" content-type="dwc:institutional_code" xlink:type="simple">USNM</named-content> 1292080); 1 male 7.0 mm (<named-content xmlns:xlink="http://www.w3.org/1999/xlink" content-type="dwc:institutional_code" xlink:type="simple">USNM</named-content> 1292084), 1 male 6.2 mm (<named-content xmlns:xlink="http://www.w3.org/1999/xlink" content-type="dwc:institutional_code" xlink:type="simple">SAMC</named-content> MB-A066814), <abbrev xmlns:xlink="http://www.w3.org/1999/xlink" xlink:title="station" id="ABBRID0EXOAE" xlink:type="simple">sta</abbrev> C430–3237, <named-content xmlns:xlink="http://www.w3.org/1999/xlink" content-type="dwc:verbatimCoordinates" xlink:type="simple"><named-content content-type="geo-json" specific-use="{&#34;type&#34;:&#34;Point&#34;,&#34;coordinates&#34;:[16.975500,-31.701167]}" id="NCID0E5OAE" xlink:type="simple">S31°42.07', E16°58.53'</named-content></named-content>, 277 m, 1 Mar 2015. WCDSS2016, CCH008: 1 male 6.8 mm, <abbrev xmlns:xlink="http://www.w3.org/1999/xlink" xlink:title="station" id="ABBRID0EDPAE" xlink:type="simple">sta</abbrev> D00724, <named-content xmlns:xlink="http://www.w3.org/1999/xlink" content-type="dwc:verbatimCoordinates" xlink:type="simple"><named-content content-type="geo-json" specific-use="{&#34;type&#34;:&#34;Point&#34;,&#34;coordinates&#34;:[17.051833,-32.053000]}" id="NCID0EKPAE" xlink:type="simple">S32°03.18', E17°03.11'</named-content></named-content>, 243 m, 11 Mar 2016 (<named-content xmlns:xlink="http://www.w3.org/1999/xlink" content-type="dwc:institutional_code" xlink:type="simple">SAMC</named-content> MB-A066815); 1 male 7.8 mm (<named-content xmlns:xlink="http://www.w3.org/1999/xlink" content-type="dwc:institutional_code" xlink:type="simple">USNM</named-content> 1292082), 3 females 6.4–7.0 mm (<named-content xmlns:xlink="http://www.w3.org/1999/xlink" content-type="dwc:institutional_code" xlink:type="simple">USNM</named-content> 1292081), 4 females 5.9–7.1 (<named-content xmlns:xlink="http://www.w3.org/1999/xlink" content-type="dwc:institutional_code" xlink:type="simple">USNM</named-content> 1292085), 1 <abbrev xmlns:xlink="http://www.w3.org/1999/xlink" xlink:title="ovigerous" id="ABBRID0EDQAE" xlink:type="simple">ovig</abbrev>. female 6.8 mm (<named-content xmlns:xlink="http://www.w3.org/1999/xlink" content-type="dwc:institutional_code" xlink:type="simple">SAMC</named-content> MB-A066809), 1 <abbrev xmlns:xlink="http://www.w3.org/1999/xlink" xlink:title="ovigerous" id="ABBRID0EMQAE" xlink:type="simple">ovig</abbrev>. female 5.9 mm (<named-content xmlns:xlink="http://www.w3.org/1999/xlink" content-type="dwc:institutional_code" xlink:type="simple">SAMC</named-content> MB-A066810), 1 <abbrev xmlns:xlink="http://www.w3.org/1999/xlink" xlink:title="ovigerous" id="ABBRID0EVQAE" xlink:type="simple">ovig</abbrev>. female (<named-content xmlns:xlink="http://www.w3.org/1999/xlink" content-type="dwc:institutional_code" xlink:type="simple">SAMC</named-content> MB-A066811), 3 <abbrev xmlns:xlink="http://www.w3.org/1999/xlink" xlink:title="ovigerous" id="ABBRID0E5QAE" xlink:type="simple">ovig</abbrev>. females 6.6–7.2 mm, 7 females 7.2–8.0 mm (<named-content xmlns:xlink="http://www.w3.org/1999/xlink" content-type="dwc:institutional_code" xlink:type="simple">SAMC</named-content> MB-A066812), 2 <abbrev xmlns:xlink="http://www.w3.org/1999/xlink" xlink:title="ovigerous" id="ABBRID0EHRAE" xlink:type="simple">ovig</abbrev>. females 6.7–7.3 mm (<named-content xmlns:xlink="http://www.w3.org/1999/xlink" content-type="dwc:institutional_code" xlink:type="simple">SAMC</named-content> MB-A066813), 1 <abbrev xmlns:xlink="http://www.w3.org/1999/xlink" xlink:title="ovigerous" id="ABBRID0EQRAE" xlink:type="simple">ovig</abbrev>. female 6.4 mm (<named-content xmlns:xlink="http://www.w3.org/1999/xlink" content-type="dwc:institutional_code" xlink:type="simple">SAMC</named-content> MB-A066816), <abbrev xmlns:xlink="http://www.w3.org/1999/xlink" xlink:title="station" id="ABBRID0EZRAE" xlink:type="simple">sta</abbrev> D00726–2446, <named-content xmlns:xlink="http://www.w3.org/1999/xlink" content-type="dwc:verbatimCoordinates" xlink:type="simple"><named-content content-type="geo-json" specific-use="{&#34;type&#34;:&#34;Point&#34;,&#34;coordinates&#34;:[17.463000,-32.383000]}" id="NCID0EASAE" xlink:type="simple">S32°22.98', E17°27.78'</named-content></named-content>, 199 m, 11 Mar 2016.</p></tp:treatment-sec><tp:treatment-sec sec-type="description" id="SECID0EFSAE"><title>Description.</title><p>Eleven pairs of biserial (Fig. <xref ref-type="fig" rid="F2">2A</xref>), or at most weakly divided quadriserial gills. Shield (Fig. <xref ref-type="fig" rid="F2">2B</xref>, <xref ref-type="fig" rid="F6">6C</xref>) about as broad as long; dorsal surface nearly naked or with scattered short setae, with weakly- to moderately-calcified median region extending from anterior margins of rostrum, anterior and lateral projections, to about proximal 0.2 length of shield; anterior, lateral and posterior margins with short setae. Rostrum broadly rounded, with short mid-dorsal ridge. Anterior margins weakly concave. Lateral projections subtriangular, armed with short terminal spine. Anterolateral margins sloping. Ventrolateral margin usually with small spine. Posterior margin broadly rounded. Anterodistal margin of branchiostegite rounded, unarmed, setose.</p><fig id="F2" position="float" orientation="portrait"><label>Figure 2.</label><caption><p>
                      <italic><tp:taxon-name><tp:taxon-name-part taxon-name-part-type="genus" reg="Paragiopagurus">Paragiopagurus</tp:taxon-name-part> <tp:taxon-name-part taxon-name-part-type="species" reg="atkinsonae">atkinsonae</tp:taxon-name-part></tp:taxon-name></italic> sp. n., South Africa, West Coast: <bold>A</bold> male paratype 7.0 mm, WCDSS2015 (<named-content xmlns:xlink="http://www.w3.org/1999/xlink" content-type="dwc:institutional_code" xlink:type="simple">USNM</named-content> 1292084); <bold>B–D</bold> male holotype 7.0 mm, WCDSS2016 (<named-content xmlns:xlink="http://www.w3.org/1999/xlink" content-type="dwc:institutional_code" xlink:type="simple">USNM</named-content> 1292083). <bold>A</bold> gill lamella of posterior-most arthrobranch <bold>B</bold> shield and cephalic appendages, dorsal view <bold>C</bold> right antennal peduncle and branchiostegite, lateral view <bold>D</bold> telson, dorsal view <bold>E</bold> left pleopod 2, lateral view.</p></caption><graphic xmlns:xlink="http://www.w3.org/1999/xlink" xlink:href="zookeys-676-021-g002.jpg" position="float" orientation="portrait" xlink:type="simple" id="oo_137256.jpg"/></fig><p>Ocular peduncles (Fig. <xref ref-type="fig" rid="F2">2B</xref>) about half, or slightly more than half, length of shield, each with longitudinal row of short setae on dorsal surface. Corneas weakly dilated. Ocular acicles subtriangular, about 0.3 as long as ocular peduncles, each terminating in strong, simple spine; separated basally by about 0.6 the width of 1 acicle.</p><p>Antennular peduncles exceeding distal margin of corneas by 0.8–0.9 length of ultimate segment; ventral flagellum with 5–7 articles. Ultimate segment twice, or more than twice, as long as penultimate, with scattered setae dorsally. Basal segment with strong ventromesial spine; lateral face with distal subrectangular lobe armed with 1 or 2 spines, and strong spine proximally.</p><p>Antennal peduncles (Fig. <xref ref-type="fig" rid="F2">2C</xref>) reaching to about distal margin of corneas. Fifth segment unarmed, with longitudinal row of setae on lateral and mesial margins. Fourth segment with strong spine on dorsolateral distal angle. Third segment with strong ventromesial distal spine. Second segment with dorsolateral distal angle produced, terminating in strong, simple spine extending to about half length of acicle and having 2 or 3 small spines dorsally; mesial margin with spine on dorsodistal angle. First segment with lateral surface armed with small spine; ventromesial angle not strongly produced, armed with 1–3 small, blunt spines. Antennal acicle slightly curved outward (dorsal view), overreaching proximal margin of cornea, but not exceeding distal margin of cornea, terminating in strong spine; mesial margin with row of about 10 strong spines of similar size and set at about 45<sup>0</sup> to longitudinal axis of acicle. Flagellum exceeding distal margin of extended right cheliped, nearly naked, or with scattered, short setae less than 1 flagellar article in length.</p><!--PageBreak--><!--PageBreak--><p>Mandible (Fig. <xref ref-type="fig" rid="F3">3A</xref>) with 3-segmented palp. Maxillule (Fig. <xref ref-type="fig" rid="F3">3B</xref>) with external lobe of endopod moderately-well developed, internal lobe with 1 long setae. Maxilla (Fig. <xref ref-type="fig" rid="F3">3C</xref>) with endopod well exceeding distal margin of scaphognathite. First maxilliped (Fig. <xref ref-type="fig" rid="F3">3D</xref>) with endopod exceeding distal margin of exopod. Second maxilliped (Fig. <xref ref-type="fig" rid="F3">3E</xref>) without distinguishing characters. Third maxilliped (Fig. <xref ref-type="fig" rid="F3">3F</xref>) with crista dentate with about 10 corneous teeth, decreasing in size distally; basis with 1 dorsomesial corneous tooth; coxa with 1 or 2 mesial teeth.</p><fig id="F3" position="float" orientation="portrait"><label>Figure 3.</label><caption><p>
                      <italic><tp:taxon-name><tp:taxon-name-part taxon-name-part-type="genus" reg="Paragiopagurus">Paragiopagurus</tp:taxon-name-part> <tp:taxon-name-part taxon-name-part-type="species" reg="atkinsonae">atkinsonae</tp:taxon-name-part></tp:taxon-name></italic> sp. n., South Africa, West Coast, male paratype 7.0 mm, WCDSS2015 (<named-content xmlns:xlink="http://www.w3.org/1999/xlink" content-type="dwc:institutional_code" xlink:type="simple">USNM</named-content> 1292084). Left mouthparts, internal view. <bold>A</bold> mandible <bold>B</bold> maxillule <bold>C</bold> maxilla <bold>D</bold> first maxilliped <bold>E</bold> second maxilliped <bold>F</bold> third maxilliped.</p></caption><graphic xmlns:xlink="http://www.w3.org/1999/xlink" xlink:href="zookeys-676-021-g003.jpg" position="float" orientation="portrait" xlink:type="simple" id="oo_137257.jpg"/></fig><p>Chelipeds markedly dissimilar, proportions strongly affected by size and sexual dimorphism, males growing distinctly longer right chelipeds with narrower chela, than females. Right cheliped (Figs <xref ref-type="fig" rid="F4">4</xref>, <xref ref-type="fig" rid="F6">6A, B</xref>) massive; in males, about 1.5 times as long as left cheliped and 4.3 times as long as <abbrev xmlns:xlink="http://www.w3.org/1999/xlink" xlink:title="shield length" id="ABBRID0EFXAE" xlink:type="simple">SL</abbrev>; in females, about 1.3 times as long as left cheliped and 3 times as <abbrev xmlns:xlink="http://www.w3.org/1999/xlink" xlink:title="shield length" id="ABBRID0EJXAE" xlink:type="simple">SL</abbrev>; dorsal surfaces covered with sparse or inconspicuous short, simple or plumose setae. Chela operculate, somewhat dorsoventrally flattened, less so in males; males about twice as long as wide, or in females about 1.3 times as long as wide. Fingers moderately curving mesioventrally, each terminating in small corneous claw, dorsal surfaces covered with numerous small, blunt to sharp tubercles or spines, ventral surfaces covered with small tubercles; cutting edge of dactyl with 2 larger calcareous teeth and several small teeth in between, distal row of small fused corneous teeth; cutting edge of fixed finger with 2 large, rounded calcareous teeth and several small <!--PageBreak-->calcareous teeth distally and proximally. Dactyl longer (female), or shorter (male), than mesial margin of palm, set at oblique angle to longitudinal axis of palm; mesial margin well defined by longitudinal row of spines or tubercles; proximal half of ventromesial face strongly concave. Fixed finger basally much broader in females than in males. Palm distinctly broader than long in females, or usually distinctly longer than broad in males; dorsal surface covered with numerous small tubercles or spines; lateral margin well defined by row of small tubercles or spines; dorsomesial margin with row of irregular spines (less strong in males); mesial face strongly sloping, slightly concave (less so in males), covered with small tubercles; ventromesial margin weakly delimited (less so in males) by row of low tubercles or spines; ventral surface nearly flat or weakly convex, with small tubercles or spines less numerous than on dorsal surface. Carpus similar to chela in general armature and setation, subtriangular in cross-section, longer in males than in females; dorsal surface covered with numerous small tubercles or spines, generally spines sharper in females than in males; dorsal margin with irregular row of spines, dorsodistal margin armed with strong (females) or weak (males) spines, increasing in size mesially; ventrolateral margin well defined (more so in females) by row of spines increasing in size distally; ventromesial distal margin somewhat expanded, wing-like, armed with row of strong spines. Merus subtriangular in cross-section, dorsal margin unarmed, or with low tubercles and row of short setae, and strong dorsodistal spine; lateral surface with minute tubercles; ventrolateral margin with row of blunt spines distally; mesial surface flat, unarmed, ventromesial margin with row of strong, mostly blunt spines; ventral surface smooth or with very low tubercles. Ischium with ventrolateral row of small spines, and moderately long setae mesioventrally. Coxa with row of small spines on ventrolateral distal margin and ventrodistal row of long setae.</p><fig id="F4" position="float" orientation="portrait"><label>Figure 4.</label><caption><p>
                      <italic><tp:taxon-name><tp:taxon-name-part taxon-name-part-type="genus" reg="Paragiopagurus">Paragiopagurus</tp:taxon-name-part> <tp:taxon-name-part taxon-name-part-type="species" reg="atkinsonae">atkinsonae</tp:taxon-name-part></tp:taxon-name></italic> sp. n., South Africa, West Coast: <bold>A, B, E</bold> microCT scans, male holotype 7.0 mm, WCDSS2016 (<named-content xmlns:xlink="http://www.w3.org/1999/xlink" content-type="dwc:institutional_code" xlink:type="simple">USNM</named-content> 1292083); <bold>C, D</bold> photographs, male paratype 6.8 mm, WCDSS2016 (<named-content xmlns:xlink="http://www.w3.org/1999/xlink" content-type="dwc:institutional_code" xlink:type="simple">SAMC</named-content> MB-A066815). Right cheliped: <bold>A</bold> dorsal view <bold>B</bold> lateral view <bold>C</bold> mesial view <bold>D</bold> ventral view. Left cheliped: <bold>E</bold> dorsal view.</p></caption><graphic xmlns:xlink="http://www.w3.org/1999/xlink" xlink:href="zookeys-676-021-g004.jpg" position="float" orientation="portrait" xlink:type="simple" id="oo_137258.jpg"/></fig><p>Left cheliped (Figs <xref ref-type="fig" rid="F4">4E</xref>, <xref ref-type="fig" rid="F6">6A, B</xref>) generally well calcified, reaching to base of dactyl (females), or mid-length of palm (males), of right cheliped. Fingers weakly bent lateroventrally, gaping slightly when closed, each terminating in sharp corneous claw; dorsal and ventral surfaces unarmed, except for few tufts of short setae; cutting edges each with closely-set small, corneous teeth. Dactyl slightly longer than palm; proximal half of ventromesial face slightly concave. Palm longer than wide; dorsal surface with 2 median rows of small, low tubercles, and sparse tufts of short setae, somewhat depressed medially; dorsomesial margin with row of small tubercles or spines; dorsolateral margin rounded; ventral surface unarmed except for scattered setae. Carpus with moderately dense setation on dorsal, lateral and mesial surfaces; dorsal margin with irregular row of small tubercles or spines, and strong dorsodistal spine; lateral and mesial faces unarmed except for setae, and strong spine on lateroventral distal angle; ventral surface smooth, at most with tufts of sparse setae. Merus unarmed except for minute tubercles on lateral, mesial and ventral faces, and dense setation on dorsal ventromesial margins. Ischium unarmed and smooth except for dense setae on ventral surface. Coxa at most with minute spines on ventromesial distal margin and row of setae on ventrodistal margin.</p><p>Ambulatory legs or pereopods 2 and 3 (Figs <xref ref-type="fig" rid="F5">5A–D</xref>, <xref ref-type="fig" rid="F6">6A, B</xref>) similar from right to left, except for slightly longer meri on right; usually exceeding right cheliped by about <!--PageBreak-->0.2 length of dactyl of legs when fully extended. Dactyl about 1.5–1.9 as long as propodus, broadly curved, terminating in sharp corneous claw; dorsal margin mostly with short setae, except for distal row of bristle-like setae; ventromesial margin (Fig. <xref ref-type="fig" rid="F5">5B, D</xref>) armed with 2 or 3 irregular rows of short, corneous spinules and usually terminat<!--PageBreak-->ing as single row near claw; lateral and mesial face with shallow, longitudinal sulcus on proximal half, deeper on mesial face. Propodus nearly naked; dorsal margin with setae usually arising from low tubercles. Carpus nearly naked, or with sparse short <!--PageBreak-->setae; dorsal margin armed with row of distinct, well-spaced small spines (stronger on pereopod 2) increasing slightly in size distally, and small dorsodistal spine. Merus unarmed except for scattered setae on dorsal margin. Ischium with dorsal and ventral row of setae. Coxa unarmed except for 1 or 2 minute spines on ventromesial proximal angle (pereopod 2 only) and ventromesial row of setae. Anterior lobe of sternite XII (of pereopods 3; Fig. <xref ref-type="fig" rid="F5">5E</xref>) subtriangular, setose, and terminating in simple or more frequently bifid spine.</p><fig id="F5" position="float" orientation="portrait"><label>Figure 5.</label><caption><p>
                      <italic><tp:taxon-name><tp:taxon-name-part taxon-name-part-type="genus" reg="Paragiopagurus">Paragiopagurus</tp:taxon-name-part> <tp:taxon-name-part taxon-name-part-type="species" reg="atkinsonae">atkinsonae</tp:taxon-name-part></tp:taxon-name></italic> sp. n., South Africa, West Coast, male holotype 7.0 mm, WCDSS2016 (<named-content xmlns:xlink="http://www.w3.org/1999/xlink" content-type="dwc:institutional_code" xlink:type="simple">USNM</named-content> 1292083). <bold>A</bold> pereopod 2, lateral view <bold>B</bold> dactyl of same, mesial view <bold>C</bold> pereopod 3, lateral view <bold>D</bold> dactyl of same mesial view <bold>E</bold> sternite XII and basal portion of coxae of pereopods 3, ventral view <bold>F</bold> propodus and dactyl of pereopod 4, lateral view <bold>G</bold> propodus and dactyl of pereopod 5, lateral view.</p></caption><graphic xmlns:xlink="http://www.w3.org/1999/xlink" xlink:href="zookeys-676-021-g005.jpg" position="float" orientation="portrait" xlink:type="simple" id="oo_137259.jpg"/></fig><p>Pereopod 4 (Fig. <xref ref-type="fig" rid="F5">5D</xref>) subchelate. Dactyl broadly curved, terminating in sharp, corneous claw, with ventrolateral row of small corneous teeth increasing in size distally. Propodus longer than wide; rasp consisting of 2 or 3 rows of rounded scales. Carpus with long setae on dorsal margin. Merus with rows of long setae on dorsal, ventromesial and ventrolateral margins.</p><p>Pereopod 5 (Fig. <xref ref-type="fig" rid="F5">5F</xref>) chelate. Propodal rasp extending slightly beyond mid-length of segment. Dactyl with row of minute, rounded scales on ventrolateral surface.</p><p>Uropods and telson asymmetrical. Telson (Fig. <xref ref-type="fig" rid="F2">2D</xref>) lacking transverse sutures separating anterior and posterior lobes; dorsal surface with scattered short setae; lateral margins with moderately long (left) and short (right) setae; posterior lobes separated by narrow, median cleft, terminal margins rounded, armed with row of 15–8 (left lobe) or 10–12 (right lobe) short corneous spines, some slightly curved.</p><p>Males lacking first gonopods; with unpaired left pleopods 2–5, of which pleopod 2 (Fig. <xref ref-type="fig" rid="F2">2E</xref>) is 2-segmented, uniramous, and other pleopods biramous. Females with unpaired pleopods 2–5, with well-developed rami on pleopods 2–4, and short endopod on pleopod 5.</p><p>
                  <bold>Colour (in life; Figs <xref ref-type="fig" rid="F4">4C, D</xref>, <xref ref-type="fig" rid="F6">6A–C</xref>).</bold> Shield and cephalic appendages mottled orange and cream to white. Ocular peduncles white with basally and distally broadened dorsomedian orange stripe; orange pattern extending to ventromesial face just below midlength of ocular peduncle. Corneas usually green. Ocular acicles mottled orange with white spines. Chelipeds orange-red, with white tubercles and spines. Right chela often with dactyl and fixed finger each with cream patch proximally at about midline, fingertips white; propodus, merus and carpus with distinct cream to white spot on dorsomesial distal angle. Left chela with cream patches of different size, fingertips white. Ambulatory legs orange overall; dactyl light orange, distally cream; propodus with cream patch on distolateral and distomesial angles, lateral face with dark orange stripe; carpus orange overall, with lighter orange medially on lateral face. Merus with white band distally, large white patch on proximal half of lateral face, and darker orange on dorsodistal margin. Uropods and telson mottled orange and cream. Pleon orange, in some females dark red ventrally due to gonads with unspawned eggs. Eggs bright red.</p><fig id="F6" position="float" orientation="portrait"><label>Figure 6.</label><caption><p>Colouration (in life or fresh). <italic><tp:taxon-name><tp:taxon-name-part taxon-name-part-type="genus" reg="Paragiopagurus">Paragiopagurus</tp:taxon-name-part> <tp:taxon-name-part taxon-name-part-type="species" reg="atkinsonae">atkinsonae</tp:taxon-name-part></tp:taxon-name></italic> sp. n., South Africa, West Coast: <bold>A</bold> male holotype 7.0 mm, WCDSS2016 (<named-content xmlns:xlink="http://www.w3.org/1999/xlink" content-type="dwc:institutional_code" xlink:type="simple">USNM</named-content> 1292083) <bold>B</bold> <abbrev xmlns:xlink="http://www.w3.org/1999/xlink" xlink:title="ovigerous" id="ABBRID0EN4AE" xlink:type="simple">ovig</abbrev>. female 6.4 mm, WCDSS2016 (<named-content xmlns:xlink="http://www.w3.org/1999/xlink" content-type="dwc:institutional_code" xlink:type="simple">SAMC</named-content> MB-A066816) <bold>C</bold> <abbrev xmlns:xlink="http://www.w3.org/1999/xlink" xlink:title="ovigerous" id="ABBRID0EY4AE" xlink:type="simple">ovig</abbrev>. female 6.8 mm, WCDSS2016 (<named-content xmlns:xlink="http://www.w3.org/1999/xlink" content-type="dwc:institutional_code" xlink:type="simple">SAMC</named-content> MB-A066809), shield and cephalic appendages, dorsal view.</p></caption><graphic xmlns:xlink="http://www.w3.org/1999/xlink" xlink:href="zookeys-676-021-g006.jpg" position="float" orientation="portrait" xlink:type="simple" id="oo_137260.jpg"/></fig></tp:treatment-sec><tp:treatment-sec sec-type="habitat" id="SECID0EG5AE"><title>Habitat.</title><p>Occupying shells created by colonies of <italic><tp:taxon-name><tp:taxon-name-part taxon-name-part-type="genus" reg="Epizoanthus">Epizoanthus</tp:taxon-name-part></tp:taxon-name></italic> sp. that incorporate sand grains in their tissue and form a carcinoecia that completely covers a minute gastropod shell. This <italic><tp:taxon-name><tp:taxon-name-part taxon-name-part-type="genus" reg="Epizoanthus">Epizoanthus</tp:taxon-name-part></tp:taxon-name></italic> sp. appears the same to that frequently used by <italic><tp:taxon-name><tp:taxon-name-part taxon-name-part-type="genus" reg="Sympagurus">Sympagurus</tp:taxon-name-part> <tp:taxon-name-part taxon-name-part-type="species" reg="dimorphus">dimorphus</tp:taxon-name-part></tp:taxon-name></italic> in the South African region.</p></tp:treatment-sec><tp:treatment-sec sec-type="distribution" id="SECID0EF6AE"><title>Distribution</title><p>
                  <bold>(Fig. <xref ref-type="fig" rid="F8">8</xref>).</bold> Known so far only from a small portion of the west coast of South Africa, between 31°42'S and 32°23'S, in a depth range of 199–277 m.</p><!--PageBreak--></tp:treatment-sec><tp:treatment-sec sec-type="etymology" id="SECID0ET6AE"><title>Etymology.</title><p>This species is named after Dr. Lara Atkinson, a researcher from the South African Environmental Observation Network (<abbrev xmlns:xlink="http://www.w3.org/1999/xlink" content-type="institution" xlink:title="South African Environmental Observation Network" id="ABBRID0EZ6AE" xlink:type="simple">SAEON</abbrev>), Egagasini Node for marine-offshore systems, who first noticed the presence of this new species and collected the first specimen. The name honours her research efforts to understand the benthic marine fauna of South Africa, and acknowledges the major role she played in organizing sampling of additional material of this new species.</p></tp:treatment-sec><tp:treatment-sec sec-type="Common name" id="SECID0E56AE"><title>Common name.</title><p>“Green-eyed hermit crab”.</p></tp:treatment-sec><tp:treatment-sec sec-type="Genetic data" id="SECID0EEAAG"><title>Genetic data.</title><p>Sta D00723-3243, <named-content xmlns:xlink="http://www.w3.org/1999/xlink" content-type="dwc:verbatimCoordinates" xlink:type="simple"><named-content content-type="geo-json" specific-use="{&#34;type&#34;:&#34;Point&#34;,&#34;coordinates&#34;:[16.952000,-31.880167]}" id="NCID0ENAAG" xlink:type="simple">S31°52.81', E16°57.12'</named-content></named-content>, 265 m, male 7.0 mm (holotype), <abbrev xmlns:xlink="http://www.w3.org/1999/xlink" content-type="institution" xlink:title="Barcode of Life Data Systems" id="ABBRID0ESAAG" xlink:type="simple">BOLD</abbrev>: SEAKY1181-17 (<named-content xmlns:xlink="http://www.w3.org/1999/xlink" content-type="dwc:institutional_code" xlink:type="simple">USNM</named-content> 1292083). Sta D00726–2446, <named-content xmlns:xlink="http://www.w3.org/1999/xlink" content-type="dwc:verbatimCoordinates" xlink:type="simple"><named-content content-type="geo-json" specific-use="{&#34;type&#34;:&#34;Point&#34;,&#34;coordinates&#34;:[17.463000,-32.383000]}" id="NCID0E6AAG" xlink:type="simple">S32°22.98', E17°27.78'</named-content></named-content>, 199 m, <abbrev xmlns:xlink="http://www.w3.org/1999/xlink" xlink:title="ovigerous" id="ABBRID0EEBAG" xlink:type="simple">ovig</abbrev>. female 6.8 mm, <abbrev xmlns:xlink="http://www.w3.org/1999/xlink" content-type="institution" xlink:title="Barcode of Life Data Systems" id="ABBRID0EIBAG" xlink:type="simple">BOLD</abbrev>: SEAKY1181-17 (MB-A066809); <abbrev xmlns:xlink="http://www.w3.org/1999/xlink" xlink:title="ovigerous" id="ABBRID0ENBAG" xlink:type="simple">ovig</abbrev>. female 5.9 mm, <abbrev xmlns:xlink="http://www.w3.org/1999/xlink" content-type="institution" xlink:title="Barcode of Life Data Systems" id="ABBRID0ERBAG" xlink:type="simple">BOLD</abbrev>: SEAKY1183-17 (MB-A066810); male 6.8 mm, <abbrev xmlns:xlink="http://www.w3.org/1999/xlink" content-type="institution" xlink:title="Barcode of Life Data Systems" id="ABBRID0EWBAG" xlink:type="simple">BOLD</abbrev>: SEAKY1180-17 (MB-A066815).</p></tp:treatment-sec><tp:treatment-sec sec-type="variation" id="SECID0E2BAG"><title>Variations.</title><p>In males with <abbrev xmlns:xlink="http://www.w3.org/1999/xlink" xlink:title="shield length" id="ABBRID0EBCAG" xlink:type="simple">SL</abbrev> &gt; 7.0 mm, the right cheliped (merus to dactyl) ranges from 3.6–4.8 times as long as the shield, and the chela varies from 1.7–2.4 as long as wide. In females with <abbrev xmlns:xlink="http://www.w3.org/1999/xlink" xlink:title="shield length" id="ABBRID0EFCAG" xlink:type="simple">SL</abbrev> &gt; 5.9 mm, the right cheliped (merus to dactyl) ranges from 2.6–3.2 times as long as the shield, and the chela varies from 1.3–1.6 as long as wide. The spination of both right and left chelae tends to be sharper, and stronger in females.</p></tp:treatment-sec><tp:treatment-sec sec-type="remarks" id="SECID0EJCAG"><title>Remarks.</title><p>Three characters present in <italic><tp:taxon-name><tp:taxon-name-part taxon-name-part-type="genus" reg="Paragiopagurus">Paragiopagurus</tp:taxon-name-part> <tp:taxon-name-part taxon-name-part-type="species" reg="atkinsonae">atkinsonae</tp:taxon-name-part></tp:taxon-name></italic> sp. n. exemplify the morphological evolutionary tendencies that in general are observed (<xref ref-type="bibr" rid="B26">Lemaitre 2013</xref>) in species of <italic><tp:taxon-name><tp:taxon-name-part taxon-name-part-type="genus" reg="Paragiopagurus">Paragiopagurus</tp:taxon-name-part></tp:taxon-name></italic>. These three characters are: biserial gills that are, at most, weakly divided distally; the drastic sexual dimorphism exhibited on the right cheliped; and in males, the complete loss of paired first and second pleopods modified as gonopods. In sharing these three characters, this new species is most similar to <italic><tp:taxon-name><tp:taxon-name-part taxon-name-part-type="genus" reg="Paragiopagurus">P.</tp:taxon-name-part> <tp:taxon-name-part taxon-name-part-type="species" reg="ventilatus">ventilatus</tp:taxon-name-part></tp:taxon-name></italic> Lemaitre, 2004c, a northwestern Pacific species that is known to associate with hydrothermal vents in the northeastern coast of Taiwan and the Mariana Trough (<xref ref-type="bibr" rid="B25">Lemaitre 2004c</xref>; <xref ref-type="bibr" rid="B15">Komai et al. 2010</xref>). Additionally, both species share a rare armature condition in parapagurids for the ventromesial margin of the dactyls of the ambulatory legs, being armed in this new species with two or three irregular rows of numerous corneous spinules instead of a single regular row of relatively few spines, as in other species of this genus. In other respects, however, these two species are markedly different. In <italic><tp:taxon-name><tp:taxon-name-part taxon-name-part-type="genus" reg="Paragiopagurus">P.</tp:taxon-name-part> <tp:taxon-name-part taxon-name-part-type="species" reg="atkinsonae">atkinsonae</tp:taxon-name-part></tp:taxon-name></italic> sp. n. the fourth antennal segment is armed with a spine on the dorsolateral distal angle, whereas in <italic><tp:taxon-name><tp:taxon-name-part taxon-name-part-type="genus" reg="Paragiopagurus">P.</tp:taxon-name-part> <tp:taxon-name-part taxon-name-part-type="species" reg="ventilatus">ventilatus</tp:taxon-name-part></tp:taxon-name></italic> the fourth segment is unarmed; the antennal flagella is nearly naked or with scattered short setae, whereas in <italic><tp:taxon-name><tp:taxon-name-part taxon-name-part-type="genus" reg="Paragiopagurus">P.</tp:taxon-name-part> <tp:taxon-name-part taxon-name-part-type="species" reg="ventilatus">ventilatus</tp:taxon-name-part></tp:taxon-name></italic> the flagella are densely covered with long setae; the third maxillipeds and basal segments of the chelipeds lack dense plumose setae, whereas in <italic><tp:taxon-name><tp:taxon-name-part taxon-name-part-type="genus" reg="Paragiopagurus">P.</tp:taxon-name-part> <tp:taxon-name-part taxon-name-part-type="species" reg="ventilatus">ventilatus</tp:taxon-name-part></tp:taxon-name></italic> these are present; the propodal rasp of pereopod 4 has two or three rows of ovate scales, whereas in <italic><tp:taxon-name><tp:taxon-name-part taxon-name-part-type="genus" reg="Paragiopagurus">P.</tp:taxon-name-part> <tp:taxon-name-part taxon-name-part-type="species" reg="ventilatus">ventilatus</tp:taxon-name-part></tp:taxon-name></italic> the rasp has only one row of ovate scales; the telson is weakly asymmetrical, whereas in <italic><tp:taxon-name><tp:taxon-name-part taxon-name-part-type="genus" reg="Paragiopagurus">P.</tp:taxon-name-part> <tp:taxon-name-part taxon-name-part-type="species" reg="ventilatus">ventilatus</tp:taxon-name-part></tp:taxon-name></italic> the telson is strongly asymmetrical. Furthermore, <italic><tp:taxon-name><tp:taxon-name-part taxon-name-part-type="genus" reg="Paragiopagurus">P.</tp:taxon-name-part> <tp:taxon-name-part taxon-name-part-type="species" reg="atkinsonae">atkinsonae</tp:taxon-name-part></tp:taxon-name></italic> sp. n. is not associated with hydrothermal vent habitats, whereas <italic><tp:taxon-name><tp:taxon-name-part taxon-name-part-type="genus" reg="Paragiopagurus">P.</tp:taxon-name-part> <tp:taxon-name-part taxon-name-part-type="species" reg="ventilatus">ventilatus</tp:taxon-name-part></tp:taxon-name></italic> has been found exclusively in or close to vent habitats (<xref ref-type="bibr" rid="B25">Lemaitre 2004c</xref>; <xref ref-type="bibr" rid="B15">Komai et al. 2010</xref>).</p><p>In addition to <italic><tp:taxon-name><tp:taxon-name-part taxon-name-part-type="genus" reg="Paragiopagurus">Paragiopagurus</tp:taxon-name-part> <tp:taxon-name-part taxon-name-part-type="species" reg="atkinsonae">atkinsonae</tp:taxon-name-part></tp:taxon-name></italic> sp. n., there are seven other species of <italic><tp:taxon-name><tp:taxon-name-part taxon-name-part-type="genus" reg="Paragiopagurus">Paragiopagurus</tp:taxon-name-part></tp:taxon-name></italic> in which the male lacks paired first and second gonopods: <italic><tp:taxon-name><tp:taxon-name-part taxon-name-part-type="genus" reg="Paragiopagurus">P.</tp:taxon-name-part> <tp:taxon-name-part taxon-name-part-type="species" reg="trilineatus">trilineatus</tp:taxon-name-part></tp:taxon-name></italic> Lemaitre, 2013, <italic><tp:taxon-name><tp:taxon-name-part taxon-name-part-type="genus" reg="Paragiopagurus">P.</tp:taxon-name-part> <tp:taxon-name-part taxon-name-part-type="species" reg="bicarinatus">bicarinatus</tp:taxon-name-part></tp:taxon-name></italic> (de Saint Laurent, 1972), <italic><tp:taxon-name><tp:taxon-name-part taxon-name-part-type="genus" reg="Paragiopagurus">P.</tp:taxon-name-part> <tp:taxon-name-part taxon-name-part-type="species" reg="hirsutus">hirsutus</tp:taxon-name-part></tp:taxon-name></italic> (de Saint Laurent, 1972), <italic><tp:taxon-name><tp:taxon-name-part taxon-name-part-type="genus" reg="Paragiopagurus">P.</tp:taxon-name-part> <tp:taxon-name-part taxon-name-part-type="species" reg="acutus">acutus</tp:taxon-name-part></tp:taxon-name></italic> (de Saint Laurent, 1972), <italic><tp:taxon-name><tp:taxon-name-part taxon-name-part-type="genus" reg="Paragiopagurus">P.</tp:taxon-name-part> <tp:taxon-name-part taxon-name-part-type="species" reg="ruticheles">ruticheles</tp:taxon-name-part></tp:taxon-name></italic> (A. Milne-Edwards, 1891), <italic><tp:taxon-name><tp:taxon-name-part taxon-name-part-type="genus" reg="Paragiopagurus">P.</tp:taxon-name-part> <tp:taxon-name-part taxon-name-part-type="species" reg="hobbiti">hobbiti</tp:taxon-name-part></tp:taxon-name></italic> (Macpherson, 1983), and <italic><tp:taxon-name><tp:taxon-name-part taxon-name-part-type="genus" reg="Paragiopagurus">P.</tp:taxon-name-part> <tp:taxon-name-part taxon-name-part-type="species" reg="ventilatus">ventilatus</tp:taxon-name-part></tp:taxon-name></italic>. The complete pleopod condition in the male for all these species is the same, i.e., presence of left unpaired pleopods 2–5. Pleopod 2 is uniramous, 2-segmented, with a short distal segment, and pleopods 3–5 are biramous. In both sexes of <italic><tp:taxon-name><tp:taxon-name-part taxon-name-part-type="genus" reg="Paragiopagurus">P.</tp:taxon-name-part> <tp:taxon-name-part taxon-name-part-type="species" reg="atkinsonae">atkinsonae</tp:taxon-name-part></tp:taxon-name></italic> sp. n., the propodal rasp of pereopod 4 has two or three rows of ovate scales, a condition similar to that of three other congenerics: <italic><tp:taxon-name><tp:taxon-name-part taxon-name-part-type="genus" reg="Paragiopagurus">P.</tp:taxon-name-part> <tp:taxon-name-part taxon-name-part-type="species" reg="trilineatus">trilineatus</tp:taxon-name-part></tp:taxon-name></italic>, <italic><tp:taxon-name><tp:taxon-name-part taxon-name-part-type="genus" reg="Paragiopagurus">P.</tp:taxon-name-part> <tp:taxon-name-part taxon-name-part-type="species" reg="pilimanus">pilimanus</tp:taxon-name-part></tp:taxon-name></italic> (A. Milne-Edwards, 1880), and <italic><tp:taxon-name><tp:taxon-name-part taxon-name-part-type="genus" reg="Paragiopagurus">P.</tp:taxon-name-part> <tp:taxon-name-part taxon-name-part-type="species" reg="tuberculosus">tuberculosus</tp:taxon-name-part></tp:taxon-name></italic> (de Saint Laurent, 1972). Other than the development of pleopods in the male, and the number of rows of scales on the propodal rasp of the pereopod 4, <italic><tp:taxon-name><tp:taxon-name-part taxon-name-part-type="genus" reg="Paragiopagurus">P.</tp:taxon-name-part> <tp:taxon-name-part taxon-name-part-type="species" reg="atkinsonae">atkinsonae</tp:taxon-name-part></tp:taxon-name></italic> sp. n. differs significantly from all those species (see <xref ref-type="bibr" rid="B26">Lemaitre 2013</xref>).</p><p>When using <xref ref-type="bibr" rid="B26">Lemaitre’s (2013)</xref> species identification key for specimens of <italic><tp:taxon-name><tp:taxon-name-part taxon-name-part-type="genus" reg="Paragiopagurus">Paragiopagurus</tp:taxon-name-part> <tp:taxon-name-part taxon-name-part-type="species" reg="atkinsonae">atkinsonae</tp:taxon-name-part></tp:taxon-name></italic> sp. n., the user will reach couplet 19. To accommodate this new species to that key, couplet 19 can be replaced with the following two new couplets 19 and 20 (and changing the numbers of Lemaitre’s couplets 20–23 by +1):</p><table-wrap content-type="key" position="anchor" orientation="portrait"><table id="TID0EPEAE" rules="all"><tbody><tr><td rowspan="1" colspan="1">19</td><td rowspan="1" colspan="1">Ventromesial margins of ambulatory legs (pereopods 2, 3) armed with several irregular rows of numerous corneous spinules</td><td rowspan="1" colspan="1">
                          <bold>20</bold>
                        </td></tr><tr><td rowspan="1" colspan="1">–</td><td rowspan="1" colspan="1">Ventromesial margins of ambulatory legs (pereopods 2, 3) armed with single, regular row of corneous spinules</td><td rowspan="1" colspan="1">
                          <bold>21</bold>
                        </td></tr><tr><td rowspan="1" colspan="1">20</td><td rowspan="1" colspan="1">Propodal rasp of pereopod 4 with 2 or 3 rows of ovate scales; antennal flagella naked or with scattered short simple setae; fourth antennal segment armed with spine on dorsolateral distal angle; telson weakly asymmetrical</td><td rowspan="1" colspan="1">
                          <bold><italic><tp:taxon-name><tp:taxon-name-part taxon-name-part-type="genus" reg="Paragiopagurus">Paragiopagurus</tp:taxon-name-part> <tp:taxon-name-part taxon-name-part-type="species" reg="atkinsonae">atkinsonae</tp:taxon-name-part></tp:taxon-name></italic> sp. n.</bold>
                        </td></tr><tr><td rowspan="1" colspan="1">–</td><td rowspan="1" colspan="1">Propodal rasp of pereopod 4 with 1 row (at least distally) of ovate scales; antennal flagella densely covered with long mostly plumose setae; fourth antennal segment lacking spine on dorsolateral distal angle; telson strongly asymmetrical</td><td rowspan="1" colspan="1">
                          <bold><italic><tp:taxon-name><tp:taxon-name-part taxon-name-part-type="genus" reg="Paragiopagurus">P.</tp:taxon-name-part> <tp:taxon-name-part taxon-name-part-type="species" reg="ventilatus">ventilatus</tp:taxon-name-part></tp:taxon-name></italic></bold>
                        </td></tr></tbody></table></table-wrap></tp:treatment-sec><tp:treatment-sec><!--Section generated to contain objects referenced in tp:taxon-treatment.--><fig id="F8" position="float" orientation="portrait"><label>Figure 8.</label><caption><p>South African distribution of three parapagurid species based on specimens found during <abbrev xmlns:xlink="http://www.w3.org/1999/xlink" content-type="institution" xlink:title="South African Department of Agriculture, Forestry and Fisheries" id="ABBRID0EDEBG" xlink:type="simple">DAFF</abbrev> demersal research surveys.</p></caption><graphic xmlns:xlink="http://www.w3.org/1999/xlink" xlink:href="zookeys-676-021-g008.jpg" position="float" orientation="portrait" xlink:type="simple" id="oo_137262.jpg"/></fig></tp:treatment-sec><ref-list><ref id="B26"><mixed-citation xmlns:xlink="http://www.w3.org/1999/xlink" xlink:type="simple">
          <person-group><name name-style="western"><surname>Lemaitre</surname><given-names>R</given-names></name></person-group> (<year>2013</year>) <article-title>The genus <italic><tp:taxon-name><tp:taxon-name-part taxon-name-part-type="genus">Paragiopagurus</tp:taxon-name-part></tp:taxon-name></italic> Lemaitre, 1996 (<tp:taxon-name><tp:taxon-name-part taxon-name-part-type="order">Decapoda</tp:taxon-name-part></tp:taxon-name>: <tp:taxon-name><tp:taxon-name-part taxon-name-part-type="infraorder">Anomura</tp:taxon-name-part></tp:taxon-name>: <tp:taxon-name><tp:taxon-name-part taxon-name-part-type="superfamily">Paguroidea</tp:taxon-name-part></tp:taxon-name>: <tp:taxon-name><tp:taxon-name-part taxon-name-part-type="family">Parapaguridae</tp:taxon-name-part></tp:taxon-name>): A worldwide review of the species, with descriptions of five new species.</article-title> In: <person-group><name name-style="western"><surname>Ahyong</surname><given-names>ST</given-names></name><name name-style="western"><surname>Chan</surname><given-names>T-Y</given-names></name><name name-style="western"><surname>Corbari</surname><given-names>L</given-names></name><name name-style="western"><surname>Ng</surname><given-names>PKL</given-names></name></person-group> (<role>Eds</role>) <issue-title>Tropical Deep-Sea Benthos, 27.</issue-title> <source>Mémoires du Muséum national d’Histoire naturelle</source> <volume>204</volume>: <fpage>311</fpage>–<lpage>421</lpage>.</mixed-citation></ref><ref id="B25"><mixed-citation xmlns:xlink="http://www.w3.org/1999/xlink" xlink:type="simple">
          <person-group><name name-style="western"><surname>Lemaitre</surname><given-names>R</given-names></name></person-group> (<year>2004c</year>) <article-title>Discovery of the first hermit crab (<tp:taxon-name><tp:taxon-name-part taxon-name-part-type="subphylum">Crustacea</tp:taxon-name-part></tp:taxon-name>: <tp:taxon-name><tp:taxon-name-part taxon-name-part-type="order">Decapoda</tp:taxon-name-part></tp:taxon-name>: <tp:taxon-name><tp:taxon-name-part taxon-name-part-type="family">Parapaguridae</tp:taxon-name-part></tp:taxon-name>) associated with hydrothermal vents.</article-title> <source>Cahiers de Biologie Marine</source> <volume>45</volume>: <fpage>325</fpage>–<lpage>334</lpage>.</mixed-citation></ref><ref id="B15"><mixed-citation xmlns:xlink="http://www.w3.org/1999/xlink" xlink:type="simple">
          <person-group><name name-style="western"><surname>Komai</surname><given-names>T</given-names></name><name name-style="western"><surname>Kitajima</surname><given-names>M</given-names></name><name name-style="western"><surname>Nemoto</surname><given-names>S</given-names></name><name name-style="western"><surname>Miyake</surname><given-names>H</given-names></name></person-group> (<year>2010</year>) <article-title>New record of <italic><tp:taxon-name><tp:taxon-name-part taxon-name-part-type="genus">Paragiopagurus</tp:taxon-name-part> <tp:taxon-name-part taxon-name-part-type="species">ventilatus</tp:taxon-name-part></tp:taxon-name></italic> (<tp:taxon-name><tp:taxon-name-part taxon-name-part-type="subphylum">Crustacea</tp:taxon-name-part></tp:taxon-name>: <tp:taxon-name><tp:taxon-name-part taxon-name-part-type="order">Decapoda</tp:taxon-name-part></tp:taxon-name>: <tp:taxon-name><tp:taxon-name-part taxon-name-part-type="infraorder">Anomura</tp:taxon-name-part></tp:taxon-name>: <tp:taxon-name><tp:taxon-name-part taxon-name-part-type="family">Parapaguridae</tp:taxon-name-part></tp:taxon-name>) from hydrothermal vents on the Nikko Seamount, Mariana Trough, the first hermit crab using siboglinid tubes for housing.</article-title> <source>Marine Biodiversity Records</source> <volume>3</volume>: <fpage>1</fpage>–<lpage>8</lpage>. <ext-link xlink:type="simple" ext-link-type="doi" xlink:href="10.1017/S1755267210001090">https://doi.org/10.1017/S1755267210001090</ext-link></mixed-citation></ref></ref-list></tp:taxon-treatment>
