# Supplementary material for: Differentiation of three common deep-water hermit crabs (Crustacea, Decapoda, Anomura, Parapaguridae) from the South African demersal abundance surveys, including the description of a new species of Paragiopagurus Lemaitre, 1996
Source: Zookeys. 2017 May 23;(676):21–45. doi: 10.3897/zookeys.676.12987 (PMC5523205; doi:10.3897/zookeys.676.12987)
Supplement: XML Treatment for Sympagurus dimorphus [file zookeys.676.12987-treatment2.xml]

<!DOCTYPE tp:taxon-treatment
  PUBLIC "-//TaxonX//DTD Taxonomic Treatment Publishing DTD v0 20100105//EN" "tax-treatment-NSO.dtd">
<tp:taxon-treatment xmlns:tp="http://www.plazi.org/taxpub"><tp:treatment-meta><kwd-group><label>Taxon classification</label><kwd><named-content xmlns:xlink="http://www.w3.org/1999/xlink" content-type="kingdom">Animalia</named-content></kwd><kwd><named-content xmlns:xlink="http://www.w3.org/1999/xlink" content-type="order">Decapoda</named-content></kwd><kwd><named-content xmlns:xlink="http://www.w3.org/1999/xlink" content-type="family">Parapaguridae</named-content></kwd></kwd-group><mixed-citation publication-type="journal"><person-group><name><surname>Landschoff</surname><given-names>Jannes</given-names></name><name><surname>Lemaitre</surname><given-names>Rafael</given-names></name></person-group><article-title>Differentiation of three common deep-water hermit crabs (<tp:taxon-name><tp:taxon-name-part taxon-name-part-type="subphylum">Crustacea</tp:taxon-name-part></tp:taxon-name>, <tp:taxon-name><tp:taxon-name-part taxon-name-part-type="order">Decapoda</tp:taxon-name-part></tp:taxon-name>, <tp:taxon-name><tp:taxon-name-part taxon-name-part-type="infraorder">Anomura</tp:taxon-name-part></tp:taxon-name>, <tp:taxon-name><tp:taxon-name-part taxon-name-part-type="family">Parapaguridae</tp:taxon-name-part></tp:taxon-name>) from the South African demersal abundance surveys, including the description of a new species of <italic><tp:taxon-name><tp:taxon-name-part taxon-name-part-type="genus" reg="Paragiopagurus">Paragiopagurus</tp:taxon-name-part></tp:taxon-name></italic> Lemaitre, 1996</article-title><source>Zookeys</source><day>23</day><month>5</month><year>2017</year><volume>2017</volume><issue>676</issue><fpage>21</fpage><lpage>45</lpage><pub-id pub-id-type="doi">10.3897/zookeys.676.12987</pub-id></mixed-citation></tp:treatment-meta><tp:nomenclature><tp:taxon-name>
                  <tp:taxon-name-part taxon-name-part-type="genus" reg="Sympagurus">Sympagurus</tp:taxon-name-part>
                  <tp:taxon-name-part taxon-name-part-type="species" reg="dimorphus">dimorphus</tp:taxon-name-part>
                </tp:taxon-name><tp:taxon-authority>(Studer, 1883)</tp:taxon-authority><xref ref-type="fig" rid="F7">Fig. 7A, B</xref><xref ref-type="fig" rid="F8">, 8</xref><tp:nomenclature-citation-list><tp:nomenclature-citation><tp:taxon-name><tp:taxon-name-part taxon-name-part-type="primary synonym">Primary synonyms: </tp:taxon-name-part><tp:taxon-name-part taxon-name-part-type="genus" reg="Eupagurus">Eupagurus</tp:taxon-name-part> <tp:taxon-name-part taxon-name-part-type="species" reg="dimorphus">dimorphus</tp:taxon-name-part></tp:taxon-name><comment>Studer, 1883: 24, figs 11, 12 (type locality: South Atlantic Ocean, South Africa, off Cape of Good Hope, S.M.S. “Gazelle”, <named-content xmlns:xlink="http://www.w3.org/1999/xlink" content-type="dwc:verbatimCoordinates" xlink:type="simple"><named-content content-type="geo-json" specific-use="{&#34;type&#34;:&#34;Point&#34;,&#34;coordinates&#34;:[15.011667,-34.226667]}" id="NCID0EFRAG" xlink:type="simple">34°13.6'S, 15°00.7'E</named-content></named-content>, 211 m). </comment></tp:nomenclature-citation><tp:nomenclature-citation><tp:taxon-name>
                      <tp:taxon-name-part taxon-name-part-type="genus" reg="Parapagurus">Parapagurus</tp:taxon-name-part> <tp:taxon-name-part taxon-name-part-type="species" reg="brevimanus">brevimanus</tp:taxon-name-part></tp:taxon-name><comment>Balss, 1911: 4, fig. 5.</comment></tp:nomenclature-citation><tp:nomenclature-citation><tp:taxon-name><tp:taxon-name-part taxon-name-part-type="uncertain">? </tp:taxon-name-part><tp:taxon-name-part taxon-name-part-type="genus" reg="Eupagurus">Eupagurus</tp:taxon-name-part> <tp:taxon-name-part taxon-name-part-type="species" reg="modicellus">modicellus</tp:taxon-name-part></tp:taxon-name><comment>Stebbing, 1914: 255, pl. 26, fig. D. (See “General distribution”). </comment></tp:nomenclature-citation><tp:nomenclature-citation><tp:taxon-name>
                      <tp:taxon-name-part taxon-name-part-type="genus" reg="Sympagurus">Sympagurus</tp:taxon-name-part>
                    </tp:taxon-name><comment>var. <italic>arcuatus johnstoni</italic> Hale, 1941: 279, fig. 13a–d.</comment></tp:nomenclature-citation><tp:nomenclature-citation><tp:taxon-name>
                      <tp:taxon-name-part taxon-name-part-type="genus" reg="Sympagurus">Sympagurus</tp:taxon-name-part>
                    </tp:taxon-name><comment>var. <italic>arcuatus mawsoni</italic> Hale, 1941: 280, fig. 14a–c.</comment></tp:nomenclature-citation></tp:nomenclature-citation-list></tp:nomenclature><tp:treatment-sec sec-type="material" id="SECID0E2SAG"><title>Material examined.</title><p>
                  <italic>South Africa, West Coast</italic>. WCDSS2012, AFR279: 4 males 9.5–12.0 mm, 1 <abbrev xmlns:xlink="http://www.w3.org/1999/xlink" xlink:title="ovigerous" id="ABBRID0EDTAG" xlink:type="simple">ovig</abbrev>. female 8.1 mm, <abbrev xmlns:xlink="http://www.w3.org/1999/xlink" xlink:title="station" id="ABBRID0EHTAG" xlink:type="simple">sta</abbrev> A32144–4116, <named-content xmlns:xlink="http://www.w3.org/1999/xlink" content-type="dwc:verbatimCoordinates" xlink:type="simple"><named-content content-type="geo-json" specific-use="{&#34;type&#34;:&#34;Point&#34;,&#34;coordinates&#34;:[16.308833,-32.304333]}" id="NCID0EOTAG" xlink:type="simple">S32°18.26', E16°18.53'</named-content></named-content>, 369 <!--PageBreak-->m, 11 Jan 2012 (<named-content xmlns:xlink="http://www.w3.org/1999/xlink" content-type="dwc:institutional_code" xlink:type="simple">SAMC</named-content> MB-A066808). WCDSS2015, AND004: 1 <abbrev xmlns:xlink="http://www.w3.org/1999/xlink" xlink:title="ovigerous" id="ABBRID0E1TAG" xlink:type="simple">ovig</abbrev>. female 9.7 mm [inside stomach of Monk fish], <abbrev xmlns:xlink="http://www.w3.org/1999/xlink" xlink:title="station" id="ABBRID0E5TAG" xlink:type="simple">sta</abbrev> C0400–3330, <named-content xmlns:xlink="http://www.w3.org/1999/xlink" content-type="dwc:verbatimCoordinates" xlink:type="simple"><named-content content-type="geo-json" specific-use="{&#34;type&#34;:&#34;Point&#34;,&#34;coordinates&#34;:[17.654333,-33.918000]}" id="NCID0EFUAG" xlink:type="simple">S33°55.08', E17°39.26'</named-content></named-content>, 285 m, 20 Jan 2015 (<named-content xmlns:xlink="http://www.w3.org/1999/xlink" content-type="dwc:institutional_code" xlink:type="simple">SAMC</named-content> MB-A066807); 4 males 10.0–12.0 mm, 5 <abbrev xmlns:xlink="http://www.w3.org/1999/xlink" xlink:title="ovigerous" id="ABBRID0EPUAG" xlink:type="simple">ovig</abbrev>. females 7.7–9.1 mm, 1 female 9.4 mm, <abbrev xmlns:xlink="http://www.w3.org/1999/xlink" xlink:title="station" id="ABBRID0ETUAG" xlink:type="simple">sta</abbrev> C0367–3336, <named-content xmlns:xlink="http://www.w3.org/1999/xlink" content-type="dwc:verbatimCoordinates" xlink:type="simple"><named-content content-type="geo-json" specific-use="{&#34;type&#34;:&#34;Point&#34;,&#34;coordinates&#34;:[17.875167,-33.968500]}" id="NCID0E1UAG" xlink:type="simple">S33°58.11', E17°52.51'</named-content></named-content>, 220 m, 9 Feb 2015 (<named-content xmlns:xlink="http://www.w3.org/1999/xlink" content-type="dwc:institutional_code" xlink:type="simple">SAMC</named-content> MB-A066801); 1 male 7.4 mm, <abbrev xmlns:xlink="http://www.w3.org/1999/xlink" xlink:title="station" id="ABBRID0EEVAG" xlink:type="simple">sta</abbrev> C0379-3130, <named-content xmlns:xlink="http://www.w3.org/1999/xlink" content-type="dwc:verbatimCoordinates" xlink:type="simple"><named-content content-type="geo-json" specific-use="{&#34;type&#34;:&#34;Point&#34;,&#34;coordinates&#34;:[20.635000,-36.579000]}" id="NCID0ELVAG" xlink:type="simple">S36°34.74', E20°38.10'</named-content></named-content>, 12 Feb 2015 (<named-content xmlns:xlink="http://www.w3.org/1999/xlink" content-type="dwc:institutional_code" xlink:type="simple">SAMC</named-content> MB-A066805); 1 female 7.1 mm, <abbrev xmlns:xlink="http://www.w3.org/1999/xlink" xlink:title="station" id="ABBRID0EVVAG" xlink:type="simple">sta</abbrev> C0458-5008, <named-content xmlns:xlink="http://www.w3.org/1999/xlink" content-type="dwc:verbatimCoordinates" xlink:type="simple"><named-content content-type="geo-json" specific-use="{&#34;type&#34;:&#34;Point&#34;,&#34;coordinates&#34;:[14.823333,-29.959000]}" id="NCID0E3VAG" xlink:type="simple">S29°57.54', E14°49.40'</named-content></named-content>, 448 m, 8 Mar 2015 (<named-content xmlns:xlink="http://www.w3.org/1999/xlink" content-type="dwc:institutional_code" xlink:type="simple">SAMC</named-content> MB-A066803). WCDSS2016, CCH008: 1 male 7.8 mm, <abbrev xmlns:xlink="http://www.w3.org/1999/xlink" xlink:title="station" id="ABBRID0EGWAG" xlink:type="simple">sta</abbrev> D00640, <named-content xmlns:xlink="http://www.w3.org/1999/xlink" content-type="dwc:verbatimCoordinates" xlink:type="simple"><named-content content-type="geo-json" specific-use="{&#34;type&#34;:&#34;Point&#34;,&#34;coordinates&#34;:[16.094000,-31.467000]}" id="NCID0ENWAG" xlink:type="simple">S31°28.02', E16°05.64'</named-content></named-content>, 470 m, 21 Feb 2016 (<named-content xmlns:xlink="http://www.w3.org/1999/xlink" content-type="dwc:institutional_code" xlink:type="simple">SAMC</named-content> MB-A066806); 1 male 11.2 mm, <abbrev xmlns:xlink="http://www.w3.org/1999/xlink" xlink:title="station" id="ABBRID0EXWAG" xlink:type="simple">sta</abbrev> D00726–2446, <named-content xmlns:xlink="http://www.w3.org/1999/xlink" content-type="dwc:verbatimCoordinates" xlink:type="simple"><named-content content-type="geo-json" specific-use="{&#34;type&#34;:&#34;Point&#34;,&#34;coordinates&#34;:[17.463000,-32.383000]}" id="NCID0E5WAG" xlink:type="simple">S32°22.98', E17°27.78'</named-content></named-content>, 199 m, 11 Mar 2016 (<named-content xmlns:xlink="http://www.w3.org/1999/xlink" content-type="dwc:institutional_code" xlink:type="simple">SAMC</named-content> MB-A066492).</p><p>
                  <italic>South Africa, South Coast</italic>. <abbrev xmlns:xlink="http://www.w3.org/1999/xlink" xlink:title="South Coast Demersal Survey Autumn" id="ABBRID0EMXAG" xlink:type="simple">SCDSA</abbrev> 2015, AND005: 1 male 14.6 mm, <abbrev xmlns:xlink="http://www.w3.org/1999/xlink" xlink:title="station" id="ABBRID0EQXAG" xlink:type="simple">sta</abbrev> D0520-4071, <named-content xmlns:xlink="http://www.w3.org/1999/xlink" content-type="dwc:verbatimCoordinates" xlink:type="simple"><named-content content-type="geo-json" specific-use="{&#34;type&#34;:&#34;Point&#34;,&#34;coordinates&#34;:[21.893000,-36.463000]}" id="NCID0EXXAG" xlink:type="simple">S36°27.78', E21°53.58'</named-content></named-content>, 401 m, 20 Apr 2015 (<named-content xmlns:xlink="http://www.w3.org/1999/xlink" content-type="dwc:institutional_code" xlink:type="simple">SAMC</named-content> MB-A066839); 1 male 12.0 mm (<named-content xmlns:xlink="http://www.w3.org/1999/xlink" content-type="dwc:institutional_code" xlink:type="simple">SAMC</named-content> MB-A066840), 1 male 13.2 mm (<named-content xmlns:xlink="http://www.w3.org/1999/xlink" content-type="dwc:institutional_code" xlink:type="simple">SAMC</named-content> MB-A066841), <abbrev xmlns:xlink="http://www.w3.org/1999/xlink" xlink:title="station" id="ABBRID0ELYAG" xlink:type="simple">sta</abbrev> D00521–4043, <named-content xmlns:xlink="http://www.w3.org/1999/xlink" content-type="dwc:verbatimCoordinates" xlink:type="simple"><named-content content-type="geo-json" specific-use="{&#34;type&#34;:&#34;Point&#34;,&#34;coordinates&#34;:[21.452000,-36.425000]}" id="NCID0ESYAG" xlink:type="simple">S36°25.50', E21°27.12'</named-content></named-content>, 192 m, 20 Apr 2015; 1 male 4.9 mm, <abbrev xmlns:xlink="http://www.w3.org/1999/xlink" xlink:title="station" id="ABBRID0EXYAG" xlink:type="simple">sta</abbrev> D00540-6542, <named-content xmlns:xlink="http://www.w3.org/1999/xlink" content-type="dwc:verbatimCoordinates" xlink:type="simple"><named-content content-type="geo-json" specific-use="{&#34;type&#34;:&#34;Point&#34;,&#34;coordinates&#34;:[22.833000,-35.355000]}" id="NCID0E5YAG" xlink:type="simple">S35°21.30', E22°49.98'</named-content></named-content>, 585 m, 26 Apr 2015 (<named-content xmlns:xlink="http://www.w3.org/1999/xlink" content-type="dwc:institutional_code" xlink:type="simple">SAMC</named-content> MB-A066833); 1 male 12.7 mm, <abbrev xmlns:xlink="http://www.w3.org/1999/xlink" xlink:title="station" id="ABBRID0EIZAG" xlink:type="simple">sta</abbrev> D00561-6671, <named-content xmlns:xlink="http://www.w3.org/1999/xlink" content-type="dwc:verbatimCoordinates" xlink:type="simple"><named-content content-type="geo-json" specific-use="{&#34;type&#34;:&#34;Point&#34;,&#34;coordinates&#34;:[26.928000,-34.087000]}" id="NCID0EPZAG" xlink:type="simple">S34°05.22', E26°55.68'</named-content></named-content>, 466 m, 1 May 2015, (<named-content xmlns:xlink="http://www.w3.org/1999/xlink" content-type="dwc:institutional_code" xlink:type="simple">SAMC</named-content> MB-A066818); 1 male 10.3 mm, <abbrev xmlns:xlink="http://www.w3.org/1999/xlink" xlink:title="station" id="ABBRID0EZZAG" xlink:type="simple">sta</abbrev> D00565-4224, <named-content xmlns:xlink="http://www.w3.org/1999/xlink" content-type="dwc:verbatimCoordinates" xlink:type="simple"><named-content content-type="geo-json" specific-use="{&#34;type&#34;:&#34;Point&#34;,&#34;coordinates&#34;:[26.773000,-34.170000]}" id="NCID0EA1AG" xlink:type="simple">S34°10.20', E26°46.38'</named-content></named-content>, 425 m, 2 May 2015 (<named-content xmlns:xlink="http://www.w3.org/1999/xlink" content-type="dwc:institutional_code" xlink:type="simple">SAMC</named-content> MB-A066823); 1 male 6.5 mm, 1 female 7.5 mm, <abbrev xmlns:xlink="http://www.w3.org/1999/xlink" xlink:title="station" id="ABBRID0EK1AG" xlink:type="simple">sta</abbrev> D00582–4153, <named-content xmlns:xlink="http://www.w3.org/1999/xlink" content-type="dwc:verbatimCoordinates" xlink:type="simple"><named-content content-type="geo-json" specific-use="{&#34;type&#34;:&#34;Point&#34;,&#34;coordinates&#34;:[23.368000,-34.916000]}" id="NCID0ER1AG" xlink:type="simple">S34°54.96', E23°22.08'</named-content></named-content>, 210 m, 7 May 2015 (<named-content xmlns:xlink="http://www.w3.org/1999/xlink" content-type="dwc:institutional_code" xlink:type="simple">SAMC</named-content> MB-A066820). <abbrev xmlns:xlink="http://www.w3.org/1999/xlink" xlink:title="South Coast Demersal Survey Autumn" id="ABBRID0E21AG" xlink:type="simple">SCDSA</abbrev> 2016, CCH009: 1 male 11.3 mm, <abbrev xmlns:xlink="http://www.w3.org/1999/xlink" xlink:title="station" id="ABBRID0E61AG" xlink:type="simple">sta</abbrev> D00757-4020, <named-content xmlns:xlink="http://www.w3.org/1999/xlink" content-type="dwc:verbatimCoordinates" xlink:type="simple"><named-content content-type="geo-json" specific-use="{&#34;type&#34;:&#34;Point&#34;,&#34;coordinates&#34;:[20.562000,-36.819833]}" id="NCID0EG2AG" xlink:type="simple">S36°49.19', E20°33.72'</named-content></named-content>, 538 m, 4 May 2016 (<named-content xmlns:xlink="http://www.w3.org/1999/xlink" content-type="dwc:institutional_code" xlink:type="simple">SAMC</named-content> MB-A066802); 2 males 10.1–10.4 mm, 3 <abbrev xmlns:xlink="http://www.w3.org/1999/xlink" xlink:title="ovigerous" id="ABBRID0EQ2AG" xlink:type="simple">ovig</abbrev>. females 6.8–7.6 mm, <abbrev xmlns:xlink="http://www.w3.org/1999/xlink" xlink:title="station" id="ABBRID0EU2AG" xlink:type="simple">sta</abbrev> D00812–4174, <named-content xmlns:xlink="http://www.w3.org/1999/xlink" content-type="dwc:verbatimCoordinates" xlink:type="simple"><named-content content-type="geo-json" specific-use="{&#34;type&#34;:&#34;Point&#34;,&#34;coordinates&#34;:[24.205000,-34.780000]}" id="NCID0E22AG" xlink:type="simple">S34°46.80', E24°12.30'</named-content></named-content>, 196 m, 19 May 2015 (<named-content xmlns:xlink="http://www.w3.org/1999/xlink" content-type="dwc:institutional_code" xlink:type="simple">SAMC</named-content> MB-A066804); 1 male 8.8 mm (<named-content xmlns:xlink="http://www.w3.org/1999/xlink" content-type="dwc:institutional_code" xlink:type="simple">SAMC</named-content> MB-A066490), 1 <abbrev xmlns:xlink="http://www.w3.org/1999/xlink" xlink:title="ovigerous" id="ABBRID0EK3AG" xlink:type="simple">ovig</abbrev>. female 9.4 mm (<named-content xmlns:xlink="http://www.w3.org/1999/xlink" content-type="dwc:institutional_code" xlink:type="simple">SAMC</named-content> MB-A066491), <abbrev xmlns:xlink="http://www.w3.org/1999/xlink" xlink:title="station" id="ABBRID0ET3AG" xlink:type="simple">sta</abbrev> D00819, <named-content xmlns:xlink="http://www.w3.org/1999/xlink" content-type="dwc:verbatimCoordinates" xlink:type="simple"><named-content content-type="geo-json" specific-use="{&#34;type&#34;:&#34;Point&#34;,&#34;coordinates&#34;:[23.595000,-34.872000]}" id="NCID0E13AG" xlink:type="simple">S34°52.32', E23°35.70'</named-content></named-content>, 195 m, 21 May 2016.</p></tp:treatment-sec><tp:treatment-sec sec-type="diagnosis" id="SECID0E63AG"><title>Diagnosis, taxonomy, larval and juvenile morphology.</title><p>See <xref ref-type="bibr" rid="B16">Lemaitre (1989</xref>; <xref ref-type="bibr" rid="B17">1990</xref>; <xref ref-type="bibr" rid="B20">1996</xref>; 2000; <xref ref-type="bibr" rid="B24">2004b</xref>), <xref ref-type="bibr" rid="B18">Lemaitre and McLaughlin (1992)</xref>, and <xref ref-type="bibr" rid="B38">Poore (2004)</xref>.</p><p>
                  <bold>Colour (in life; Fig. <xref ref-type="fig" rid="F7">7A, B</xref>).</bold> Until now, information on colour of <italic><tp:taxon-name><tp:taxon-name-part taxon-name-part-type="genus" reg="Sympagurus">Sympagurus</tp:taxon-name-part> <tp:taxon-name-part taxon-name-part-type="species" reg="dimorphus">dimorphus</tp:taxon-name-part></tp:taxon-name></italic> had been based on three published photographs taken of live specimens inside their gastropod housing (Lemaitre 2000, pl. 7; 2004b, fig. 35a; <xref ref-type="bibr" rid="B38">Poore 2004</xref>: pl. 17c), and formalin-preserved specimens with patterns still visible (<xref ref-type="bibr" rid="B24">Lemaitre 2004b</xref>). Although the basic colour pattern can be discerned in those photographs, the specimens used have only partially visible body parts, and furthermore, the exposures of the images show somewhat distorted colour tones. Herein, we present for the first time a high quality colour photograph of the entire body removed from it’s housing of a freshly caught male and of an ovigerous female specimen (Fig. <xref ref-type="fig" rid="F7">7A, B</xref>), which accurately show complete colour tones and patterns. The photographs show that the background colour of the body is white, or white and light amber on the chelae. The shield has orange and reddish patches arranged more-or-less symmetrically on the calcified portions. The ocular peduncles are white, each with an orange-red stripe on the dorsal face, and a light orange ventral face. The antennular peduncles are semi-transparent. The antennal peduncles each have a light orange-red patch on the laterodistal face of the second segment, and an orange stripe on the lateral faces of the fourth and fifth segments; the flagella are semitransparent or light orange. The right cheliped has the <!--PageBreak-->chela mostly light amber with white spines or tubercles, and white patches medially; the carpus is orange dorsally, with white spines or tubercles; the merus is red dorsally, with bright white lateral and mesial faces. The colour pattern of left cheliped is similar to that of right cheliped. The ambulatory legs have dactyls mostly white except for a light orange proximally; the propodus and carpus are white except for two light orange stripes (one dorsolateral, and one ventrolateral) on the lateral face of both segments, and the mesial face of both segments are similar to the lateral face; the merus is bright white except for a dorsolateral red stripe broadening distally near the distal margin; the ischium is white with a dorsolateral light orange stripe. The pleon is orange or reddish. The uropods and telson are white with light orange.</p><fig id="F7" position="float" orientation="portrait"><label>Figure 7.</label><caption><p>
                      <bold>A, B</bold> <italic><tp:taxon-name><tp:taxon-name-part taxon-name-part-type="genus" reg="Sympagurus">Sympagurus</tp:taxon-name-part> <tp:taxon-name-part taxon-name-part-type="species" reg="dimorphus">dimorphus</tp:taxon-name-part></tp:taxon-name></italic> (Studer, 1883), South Coast <bold>C, D</bold> <italic><tp:taxon-name><tp:taxon-name-part taxon-name-part-type="genus" reg="Parapagurus">Parapagurus</tp:taxon-name-part> <tp:taxon-name-part taxon-name-part-type="species" reg="bouvieri">bouvieri</tp:taxon-name-part></tp:taxon-name></italic> Stebbing, 1910, West Coast (<bold>C</bold>), South Coast (<bold>D</bold>). <bold>A</bold> male 11.2 mm <abbrev xmlns:xlink="http://www.w3.org/1999/xlink" xlink:title="South Coast Demersal Survey Autumn" id="ABBRID0EHABG" xlink:type="simple">SCDSA</abbrev> 2016 (<named-content xmlns:xlink="http://www.w3.org/1999/xlink" content-type="dwc:institutional_code" xlink:type="simple">SAMC</named-content> MB-A066492) <bold>B</bold> <abbrev xmlns:xlink="http://www.w3.org/1999/xlink" xlink:title="ovigerous" id="ABBRID0ESABG" xlink:type="simple">ovig</abbrev>. female 9.4 mm <abbrev xmlns:xlink="http://www.w3.org/1999/xlink" xlink:title="South Coast Demersal Survey Autumn" id="ABBRID0EWABG" xlink:type="simple">SCDSA</abbrev> 2016 (<named-content xmlns:xlink="http://www.w3.org/1999/xlink" content-type="dwc:institutional_code" xlink:type="simple">SAMC</named-content> MB-A066491) <bold>C</bold> male 12.2 mm, <abbrev xmlns:xlink="http://www.w3.org/1999/xlink" xlink:title="West Coast Demersal Survey Summer" id="ABBRID0EBBBG" xlink:type="simple">WCDSS</abbrev> (<named-content xmlns:xlink="http://www.w3.org/1999/xlink" content-type="dwc:institutional_code" xlink:type="simple">SAMC</named-content> MB-A066432) <bold>D</bold> male 10.6 mm, SCDSS2016 (<named-content xmlns:xlink="http://www.w3.org/1999/xlink" content-type="dwc:institutional_code" xlink:type="simple">SAMC</named-content> MB-A066794), front view of live specimen in aquarium, using zoanthid (<italic><tp:taxon-name><tp:taxon-name-part taxon-name-part-type="genus" reg="Epizoanthus">Epizoanthus</tp:taxon-name-part></tp:taxon-name></italic> sp.) carcinoecia.</p></caption><graphic xmlns:xlink="http://www.w3.org/1999/xlink" xlink:href="zookeys-676-021-g007.jpg" position="float" orientation="portrait" xlink:type="simple" id="oo_137261.jpg"/></fig></tp:treatment-sec><tp:treatment-sec sec-type="distribution" id="SECID0E4BBG"><title>General distribution.</title><p>Reported from the Southern hemisphere from 22°S to 57°S. Depth: 91–1995 m.</p><!--PageBreak--><p>As discussed by <xref ref-type="bibr" rid="B24">Lemaitre (2004b)</xref>, <italic><tp:taxon-name><tp:taxon-name-part taxon-name-part-type="genus" reg="Eupagurus">Eupagurus</tp:taxon-name-part> <tp:taxon-name-part taxon-name-part-type="species" reg="modicellus">modicellus</tp:taxon-name-part></tp:taxon-name></italic> Stebbing, 1914 from Ascencion Island, was believed by <xref ref-type="bibr" rid="B30">Manning and Chace (1990)</xref> to represent <italic><tp:taxon-name><tp:taxon-name-part taxon-name-part-type="genus" reg="Sympagurus">S.</tp:taxon-name-part> <tp:taxon-name-part taxon-name-part-type="species" reg="dimorphus">dimorphus</tp:taxon-name-part></tp:taxon-name></italic>. However, Stebbing’s taxon was based on a juvenile specimen that likely does not represent <italic><tp:taxon-name><tp:taxon-name-part taxon-name-part-type="genus" reg="Sympagurus">S.</tp:taxon-name-part> <tp:taxon-name-part taxon-name-part-type="species" reg="dimorphus">dimorphus</tp:taxon-name-part></tp:taxon-name></italic>. Thus, the presence of this species as far north as Ascencion Island in the South Atlantic is considered questionable.</p></tp:treatment-sec><tp:treatment-sec sec-type="distribution" id="SECID0EODBG"><title>South African distribution</title><p>
                  <bold>(Fig. <xref ref-type="fig" rid="F8">8</xref>).</bold> Highly abundant all along the west coast, common on and along the shelf of the Agulhas Bank on the south coast, extending to offshore areas of East London; depth range of material in this study is 170–585 m.</p><fig id="F8" position="float" orientation="portrait"><label>Figure 8.</label><caption><p>South African distribution of three parapagurid species based on specimens found during <abbrev xmlns:xlink="http://www.w3.org/1999/xlink" content-type="institution" xlink:title="South African Department of Agriculture, Forestry and Fisheries" id="ABBRID0EDEBG" xlink:type="simple">DAFF</abbrev> demersal research surveys.</p></caption><graphic xmlns:xlink="http://www.w3.org/1999/xlink" xlink:href="zookeys-676-021-g008.jpg" position="float" orientation="portrait" xlink:type="simple" id="oo_137262.jpg"/></fig></tp:treatment-sec><tp:treatment-sec sec-type="Common names" id="SECID0ENEBG"><title>Common names.</title><p>“Monkey-nut hermit crab”, “Cloaked hermit crab”.</p></tp:treatment-sec><tp:treatment-sec sec-type="habitat" id="SECID0ESEBG"><title>Habitat.</title><p>Found living in gastropod shells, usually with actinian or zoanthid polyp attached to the shell, or in carcinoecia formed by colonies of <italic><tp:taxon-name><tp:taxon-name-part taxon-name-part-type="genus" reg="Epizoanthus">Epizoanthus</tp:taxon-name-part></tp:taxon-name></italic> sp.; young have been found in scaphopod shells (<xref ref-type="bibr" rid="B24">Lemaitre 2004b</xref>). On the south coast of South Africa, commonly found in gastropod shells that are not covered by anthozoan symbionts.</p></tp:treatment-sec><tp:treatment-sec sec-type="Genetic data" id="SECID0EDFBG"><title>Genetic data.</title><p>Sta D0520-4071, <named-content xmlns:xlink="http://www.w3.org/1999/xlink" content-type="dwc:verbatimCoordinates" xlink:type="simple"><named-content content-type="geo-json" specific-use="{&#34;type&#34;:&#34;Point&#34;,&#34;coordinates&#34;:[21.893000,-36.463000]}" id="NCID0EMFBG" xlink:type="simple">S36°27.78', E21°53.58'</named-content></named-content>, 401 m, male 13.2 mm, <abbrev xmlns:xlink="http://www.w3.org/1999/xlink" content-type="institution" xlink:title="Barcode of Life Data Systems" id="ABBRID0ERFBG" xlink:type="simple">BOLD</abbrev>: SEAKY876-15 (MB-A066841). Sta D0520-4071, <named-content xmlns:xlink="http://www.w3.org/1999/xlink" content-type="dwc:verbatimCoordinates" xlink:type="simple"><named-content content-type="geo-json" specific-use="{&#34;type&#34;:&#34;Point&#34;,&#34;coordinates&#34;:[21.893000,-36.463000]}" id="NCID0EZFBG" xlink:type="simple">S36°27.78', E21°53.58'</named-content></named-content>, 401 m, male 14.6 mm, <abbrev xmlns:xlink="http://www.w3.org/1999/xlink" content-type="institution" xlink:title="Barcode of Life Data Systems" id="ABBRID0E5FBG" xlink:type="simple">BOLD</abbrev>: SEAKY962-15 (MB-A066839).</p></tp:treatment-sec><ref-list><ref id="B16"><mixed-citation xmlns:xlink="http://www.w3.org/1999/xlink" xlink:type="simple">
          <person-group><name name-style="western"><surname>Lemaitre</surname><given-names>R</given-names></name></person-group> (<year>1989</year>) <article-title>Revision of the genus <italic><tp:taxon-name><tp:taxon-name-part taxon-name-part-type="genus">Parapagurus</tp:taxon-name-part></tp:taxon-name></italic> (<tp:taxon-name><tp:taxon-name-part taxon-name-part-type="infraorder">Anomura</tp:taxon-name-part></tp:taxon-name>, <tp:taxon-name><tp:taxon-name-part taxon-name-part-type="superfamily">Paguroidea</tp:taxon-name-part></tp:taxon-name>, <tp:taxon-name><tp:taxon-name-part taxon-name-part-type="family">Parapaguridae</tp:taxon-name-part></tp:taxon-name>), including redescriptions of the western Atlantic species.</article-title> <source>Zoologische Verhandelingen</source> <volume>253</volume>: <fpage>1</fpage>–<lpage>106</lpage>.</mixed-citation></ref><ref id="B17"><mixed-citation xmlns:xlink="http://www.w3.org/1999/xlink" xlink:type="simple">
          <person-group><name name-style="western"><surname>Lemaitre</surname><given-names>R</given-names></name></person-group> (<year>1990</year>) <article-title>A review of the eastern Atlantic species of the family <tp:taxon-name><tp:taxon-name-part taxon-name-part-type="family">Parapaguridae</tp:taxon-name-part></tp:taxon-name> (<tp:taxon-name><tp:taxon-name-part taxon-name-part-type="order">Decapoda</tp:taxon-name-part></tp:taxon-name>, <tp:taxon-name><tp:taxon-name-part taxon-name-part-type="infraorder">Anomura</tp:taxon-name-part></tp:taxon-name>, <tp:taxon-name><tp:taxon-name-part taxon-name-part-type="superfamily">Paguroidea</tp:taxon-name-part></tp:taxon-name>).</article-title> <source>Journal of Natural History</source> <volume>24</volume>: <fpage>219</fpage>–<lpage>240</lpage>. <ext-link xlink:type="simple" ext-link-type="doi" xlink:href="10.1080/00222939000770141">https://doi.org/10.1080/00222939000770141</ext-link></mixed-citation></ref><ref id="B20"><mixed-citation xmlns:xlink="http://www.w3.org/1999/xlink" xlink:type="simple">
          <person-group><name name-style="western"><surname>Lemaitre</surname><given-names>R</given-names></name></person-group> (<year>1996</year>) <article-title>Hermit crabs of the family <tp:taxon-name><tp:taxon-name-part taxon-name-part-type="family">Parapaguridae</tp:taxon-name-part></tp:taxon-name> (<tp:taxon-name><tp:taxon-name-part taxon-name-part-type="subphylum">Crustacea</tp:taxon-name-part></tp:taxon-name>: <tp:taxon-name><tp:taxon-name-part taxon-name-part-type="order">Decapoda</tp:taxon-name-part></tp:taxon-name>: <tp:taxon-name><tp:taxon-name-part taxon-name-part-type="infraorder">Anomura</tp:taxon-name-part></tp:taxon-name>) from Australia: species of <italic><tp:taxon-name><tp:taxon-name-part taxon-name-part-type="genus">Strobopagurus</tp:taxon-name-part></tp:taxon-name></italic> Lemaitre, 1989, <italic><tp:taxon-name><tp:taxon-name-part taxon-name-part-type="genus">Sympagurus</tp:taxon-name-part></tp:taxon-name></italic> Smith, 1883 and two new genera.</article-title> <source>Records of the Australian Museum</source> <volume>48</volume>(<issue>2</issue>): <fpage>163</fpage>–<lpage>221</lpage>. <ext-link xlink:type="simple" ext-link-type="doi" xlink:href="10.3853/j.0067-1975.48.1996.286">https://doi.org/10.3853/j.0067-1975.48.1996.286</ext-link></mixed-citation></ref><ref id="B24"><mixed-citation xmlns:xlink="http://www.w3.org/1999/xlink" xlink:type="simple">
          <person-group><name name-style="western"><surname>Lemaitre</surname><given-names>R</given-names></name></person-group> (<year>2004b</year>) <article-title>A worldwide review of hermit crab species of the genus <italic><tp:taxon-name><tp:taxon-name-part taxon-name-part-type="genus">Sympagurus</tp:taxon-name-part></tp:taxon-name></italic> Smith, 1883 (<tp:taxon-name><tp:taxon-name-part taxon-name-part-type="subphylum">Crustacea</tp:taxon-name-part></tp:taxon-name>: <tp:taxon-name><tp:taxon-name-part taxon-name-part-type="order">Decapoda</tp:taxon-name-part></tp:taxon-name>: <tp:taxon-name><tp:taxon-name-part taxon-name-part-type="family">Parapaguridae</tp:taxon-name-part></tp:taxon-name>).</article-title> In: <person-group><name name-style="western"><surname>Marshall</surname><given-names>B</given-names></name><name name-style="western"><surname>Richer de Forges</surname><given-names>B</given-names></name></person-group> (<role>Eds</role>) <issue-title>Tropical Deep–Sea Benthos, volume 23.</issue-title> <source>Mémoires du Muséum national d’Histoire naturelle</source> <volume>191</volume>: <fpage>85</fpage>–<lpage>149</lpage>.</mixed-citation></ref><ref id="B18"><mixed-citation xmlns:xlink="http://www.w3.org/1999/xlink" xlink:type="simple">
          <person-group><name name-style="western"><surname>Lemaitre</surname><given-names>R</given-names></name><name name-style="western"><surname>McLaughlin</surname><given-names>PA</given-names></name></person-group> (<year>1992</year>) <article-title>Descriptions of megalopa and juveniles of <italic><tp:taxon-name><tp:taxon-name-part taxon-name-part-type="genus">Sympagurus</tp:taxon-name-part> <tp:taxon-name-part taxon-name-part-type="species">dimorphus</tp:taxon-name-part></tp:taxon-name></italic> (Studer, 1883), with an account of the <tp:taxon-name><tp:taxon-name-part taxon-name-part-type="family">Parapaguridae</tp:taxon-name-part></tp:taxon-name> (<tp:taxon-name><tp:taxon-name-part taxon-name-part-type="subphylum">Crustacea</tp:taxon-name-part></tp:taxon-name>: <tp:taxon-name><tp:taxon-name-part taxon-name-part-type="infraorder">Anomura</tp:taxon-name-part></tp:taxon-name>: <tp:taxon-name><tp:taxon-name-part taxon-name-part-type="superfamily">Paguroidea</tp:taxon-name-part></tp:taxon-name>) from Antarctic and Subantarctic waters.</article-title> <source>Journal of Natural History</source> <volume>26</volume>: <fpage>745</fpage>–<lpage>768</lpage>. <ext-link xlink:type="simple" ext-link-type="doi" xlink:href="10.1080/00222939200770471">https://doi.org/10.1080/00222939200770471</ext-link></mixed-citation></ref><ref id="B38"><mixed-citation xmlns:xlink="http://www.w3.org/1999/xlink" xlink:type="simple">
          <person-group><name name-style="western"><surname>Poore</surname><given-names>GCB</given-names></name></person-group> (<year>2004</year>) <source>Marine decapod <tp:taxon-name><tp:taxon-name-part taxon-name-part-type="subphylum">Crustacea</tp:taxon-name-part></tp:taxon-name> of Southern Australia, a guide to identification.</source> <publisher-name>CSIRO Publishing</publisher-name>, <publisher-loc>Collingwood, Australia</publisher-loc>, <size units="page">574 pp</size>.</mixed-citation></ref><ref id="B30"><mixed-citation xmlns:xlink="http://www.w3.org/1999/xlink" xlink:type="simple">
          <person-group><name name-style="western"><surname>Manning</surname><given-names>RB</given-names></name><name name-style="western"><surname>Chace</surname><given-names>FA Jr.</given-names></name></person-group> (<year>1990</year>) <article-title>Decapod and stomatopod <tp:taxon-name><tp:taxon-name-part taxon-name-part-type="subphylum">Crustacea</tp:taxon-name-part></tp:taxon-name> from Ascension Island, South Atlantic Ocean.</article-title> <source>Smithsonian Contributions to Zoology</source> <volume>503</volume>: <fpage>1</fpage>–<lpage>91</lpage>. <ext-link xlink:type="simple" ext-link-type="doi" xlink:href="10.5479/si.00810282.503">https://doi.org/10.5479/si.00810282.503</ext-link></mixed-citation></ref></ref-list></tp:taxon-treatment>
