# Supplementary material for: Differentiation of three common deep-water hermit crabs (Crustacea, Decapoda, Anomura, Parapaguridae) from the South African demersal abundance surveys, including the description of a new species of Paragiopagurus Lemaitre, 1996
Source: Zookeys. 2017 May 23;(676):21–45. doi: 10.3897/zookeys.676.12987 (PMC5523205; doi:10.3897/zookeys.676.12987)
Supplement: XML Treatment for Parapagurus bouvieri [file zookeys.676.12987-treatment3.xml]

<!DOCTYPE tp:taxon-treatment
  PUBLIC "-//TaxonX//DTD Taxonomic Treatment Publishing DTD v0 20100105//EN" "tax-treatment-NSO.dtd">
<tp:taxon-treatment xmlns:tp="http://www.plazi.org/taxpub"><tp:treatment-meta><kwd-group><label>Taxon classification</label><kwd><named-content xmlns:xlink="http://www.w3.org/1999/xlink" content-type="kingdom">Animalia</named-content></kwd><kwd><named-content xmlns:xlink="http://www.w3.org/1999/xlink" content-type="order">Decapoda</named-content></kwd><kwd><named-content xmlns:xlink="http://www.w3.org/1999/xlink" content-type="family">Parapaguridae</named-content></kwd></kwd-group><mixed-citation publication-type="journal"><person-group><name><surname>Landschoff</surname><given-names>Jannes</given-names></name><name><surname>Lemaitre</surname><given-names>Rafael</given-names></name></person-group><article-title>Differentiation of three common deep-water hermit crabs (<tp:taxon-name><tp:taxon-name-part taxon-name-part-type="subphylum">Crustacea</tp:taxon-name-part></tp:taxon-name>, <tp:taxon-name><tp:taxon-name-part taxon-name-part-type="order">Decapoda</tp:taxon-name-part></tp:taxon-name>, <tp:taxon-name><tp:taxon-name-part taxon-name-part-type="infraorder">Anomura</tp:taxon-name-part></tp:taxon-name>, <tp:taxon-name><tp:taxon-name-part taxon-name-part-type="family">Parapaguridae</tp:taxon-name-part></tp:taxon-name>) from the South African demersal abundance surveys, including the description of a new species of <italic><tp:taxon-name><tp:taxon-name-part taxon-name-part-type="genus" reg="Paragiopagurus">Paragiopagurus</tp:taxon-name-part></tp:taxon-name></italic> Lemaitre, 1996</article-title><source>Zookeys</source><day>23</day><month>5</month><year>2017</year><volume>2017</volume><issue>676</issue><fpage>21</fpage><lpage>45</lpage><pub-id pub-id-type="doi">10.3897/zookeys.676.12987</pub-id></mixed-citation></tp:treatment-meta><tp:nomenclature><tp:taxon-name>
                  <tp:taxon-name-part taxon-name-part-type="genus" reg="Parapagurus">Parapagurus</tp:taxon-name-part>
                  <tp:taxon-name-part taxon-name-part-type="species" reg="bouvieri">bouvieri</tp:taxon-name-part>
                </tp:taxon-name><tp:taxon-authority>Stebbing, 1910</tp:taxon-authority><xref ref-type="fig" rid="F7">Figs 7C, D</xref><xref ref-type="fig" rid="F8">, 8</xref><tp:nomenclature-citation-list><tp:nomenclature-citation><tp:taxon-name>
                      <tp:taxon-name-part taxon-name-part-type="genus" reg="Parapagurus">Parapagurus</tp:taxon-name-part> <tp:taxon-name-part taxon-name-part-type="species" reg="bouvieri">bouvieri</tp:taxon-name-part></tp:taxon-name><comment>Stebbing, 1910: 357, pl. 17 (<tp:taxon-name><tp:taxon-name-part taxon-name-part-type="subphylum">Crustacea</tp:taxon-name-part></tp:taxon-name> pl. 43) (type locality: South Africa, SS “Pieter Faure”, <abbrev xmlns:xlink="http://www.w3.org/1999/xlink" xlink:title="station" id="ABBRID0EOIBG" xlink:type="simple">sta</abbrev> 153, Buffalo River, NW 1/2W, 19 miles, 549 m)</comment></tp:nomenclature-citation></tp:nomenclature-citation-list></tp:nomenclature><tp:treatment-sec sec-type="material" id="SECID0EVIBG"><title>Material examined.</title><p>
                  <italic>South Africa, West Coast</italic>. WCDSS2012, AFR279: 2 females 8.6, 11.0 mm, <abbrev xmlns:xlink="http://www.w3.org/1999/xlink" xlink:title="station" id="ABBRID0E4IBG" xlink:type="simple">sta</abbrev> A32144-4116, <named-content xmlns:xlink="http://www.w3.org/1999/xlink" content-type="dwc:verbatimCoordinates" xlink:type="simple"><named-content content-type="geo-json" specific-use="{&#34;type&#34;:&#34;Point&#34;,&#34;coordinates&#34;:[16.308817,-32.304333]}" id="NCID0EEJBG" xlink:type="simple">S32°18.26', E16°18.529'</named-content></named-content>, 369 m, 11 Jan 2012 (<named-content xmlns:xlink="http://www.w3.org/1999/xlink" content-type="dwc:institutional_code" xlink:type="simple">SAMC</named-content> MB-A066800); 3 males 10.4–13.1 mm, <abbrev xmlns:xlink="http://www.w3.org/1999/xlink" xlink:title="station" id="ABBRID0EOJBG" xlink:type="simple">sta</abbrev> A32147–5079, <named-content xmlns:xlink="http://www.w3.org/1999/xlink" content-type="dwc:verbatimCoordinates" xlink:type="simple"><named-content content-type="geo-json" specific-use="{&#34;type&#34;:&#34;Point&#34;,&#34;coordinates&#34;:[16.290500,-32.031167]}" id="NCID0EVJBG" xlink:type="simple">S32°01.87', E16°17.43'</named-content></named-content>, 458 m, 11 Jan 2012 (<named-content xmlns:xlink="http://www.w3.org/1999/xlink" content-type="dwc:institutional_code" xlink:type="simple">SAMC</named-content> MB-A066799). WCDSS2015, AND004: 8 males 7.5–14.3 mm, 3 <abbrev xmlns:xlink="http://www.w3.org/1999/xlink" xlink:title="ovigerous" id="ABBRID0E6JBG" xlink:type="simple">ovig</abbrev>. females 9.2–11.8 mm, 1 female 8.9 mm, <abbrev xmlns:xlink="http://www.w3.org/1999/xlink" xlink:title="station" id="ABBRID0EDKBG" xlink:type="simple">sta</abbrev> C0372–5140, <named-content xmlns:xlink="http://www.w3.org/1999/xlink" content-type="dwc:verbatimCoordinates" xlink:type="simple"><named-content content-type="geo-json" specific-use="{&#34;type&#34;:&#34;Point&#34;,&#34;coordinates&#34;:[19.163667,-35.688000]}" id="NCID0EKKBG" xlink:type="simple">S35°41.28', E19°09.82'</named-content></named-content>, 551 m, 11 Feb 2015 (<named-content xmlns:xlink="http://www.w3.org/1999/xlink" content-type="dwc:institutional_code" xlink:type="simple">SAMC</named-content> MB-A066793); 1 female 9.4 mm, <abbrev xmlns:xlink="http://www.w3.org/1999/xlink" xlink:title="station" id="ABBRID0EUKBG" xlink:type="simple">sta</abbrev> C0407–5104, <named-content xmlns:xlink="http://www.w3.org/1999/xlink" content-type="dwc:verbatimCoordinates" xlink:type="simple"><named-content content-type="geo-json" specific-use="{&#34;type&#34;:&#34;Point&#34;,&#34;coordinates&#34;:[17.033000,-33.032000]}" id="NCID0E2KBG" xlink:type="simple">S33°01.92', E17°01.98'</named-content></named-content>, 436 m, 21 Feb 2015 (<named-content xmlns:xlink="http://www.w3.org/1999/xlink" content-type="dwc:institutional_code" xlink:type="simple">SAMC</named-content> MB-A066795); 2 males 6.1–12.5 mm, <abbrev xmlns:xlink="http://www.w3.org/1999/xlink" xlink:title="station" id="ABBRID0EFLBG" xlink:type="simple">sta</abbrev> C0420–5078, <named-content xmlns:xlink="http://www.w3.org/1999/xlink" content-type="dwc:verbatimCoordinates" xlink:type="simple"><named-content content-type="geo-json" specific-use="{&#34;type&#34;:&#34;Point&#34;,&#34;coordinates&#34;:[16.294000,-31.998000]}" id="NCID0EMLBG" xlink:type="simple">S31°59.88', E16°17.64'</named-content></named-content>, 812 m, 27 Feb 2015 (<named-content xmlns:xlink="http://www.w3.org/1999/xlink" content-type="dwc:institutional_code" xlink:type="simple">SAMC</named-content> MB-A066796). WCDSS2016, CCH008: 1 <abbrev xmlns:xlink="http://www.w3.org/1999/xlink" xlink:title="ovigerous" id="ABBRID0EWLBG" xlink:type="simple">ovig</abbrev>. female 10.0 mm (<named-content xmlns:xlink="http://www.w3.org/1999/xlink" content-type="dwc:institutional_code" xlink:type="simple">SAMC</named-content> MB-A066429), 1 male 14.0 mm (<named-content xmlns:xlink="http://www.w3.org/1999/xlink" content-type="dwc:institutional_code" xlink:type="simple">SAMC</named-content> MB-A066430), 1 <abbrev xmlns:xlink="http://www.w3.org/1999/xlink" xlink:title="ovigerous" id="ABBRID0EEMBG" xlink:type="simple">ovig</abbrev>. female 9.3 mm (<named-content xmlns:xlink="http://www.w3.org/1999/xlink" content-type="dwc:institutional_code" xlink:type="simple">SAMC</named-content> MB-A066431), 1 male 12.2 mm (<named-content xmlns:xlink="http://www.w3.org/1999/xlink" content-type="dwc:institutional_code" xlink:type="simple">SAMC</named-content> MB-A066432), 1 <abbrev xmlns:xlink="http://www.w3.org/1999/xlink" xlink:title="ovigerous" id="ABBRID0ESMBG" xlink:type="simple">ovig</abbrev>. female 10.0 mm (<named-content xmlns:xlink="http://www.w3.org/1999/xlink" content-type="dwc:institutional_code" xlink:type="simple">SAMC</named-content> MB-A066433), <abbrev xmlns:xlink="http://www.w3.org/1999/xlink" xlink:title="station" id="ABBRID0E2MBG" xlink:type="simple">sta</abbrev> D00716, <named-content xmlns:xlink="http://www.w3.org/1999/xlink" content-type="dwc:verbatimCoordinates" xlink:type="simple"><named-content content-type="geo-json" specific-use="{&#34;type&#34;:&#34;Point&#34;,&#34;coordinates&#34;:[15.474000,-30.769000]}" id="NCID0ECNBG" xlink:type="simple">S30°46.14', E15°28.44'</named-content></named-content>, 387 m, 9 Mar 2016.</p><p>
                  <italic>South Africa, South Coast.</italic> <abbrev xmlns:xlink="http://www.w3.org/1999/xlink" xlink:title="South Coast Demersal Survey Autumn" id="ABBRID0ELNBG" xlink:type="simple">SCDSA</abbrev> 2015, AND005: 1 male 11.8, <abbrev xmlns:xlink="http://www.w3.org/1999/xlink" xlink:title="station" id="ABBRID0EPNBG" xlink:type="simple">sta</abbrev> D00570–6628, <named-content xmlns:xlink="http://www.w3.org/1999/xlink" content-type="dwc:verbatimCoordinates" xlink:type="simple"><named-content content-type="geo-json" specific-use="{&#34;type&#34;:&#34;Point&#34;,&#34;coordinates&#34;:[25.152500,-34.682500]}" id="NCID0EWNBG" xlink:type="simple">S34°40.95', E25°09.15'</named-content></named-content>, 556 m, 3 May 2015 (<named-content xmlns:xlink="http://www.w3.org/1999/xlink" content-type="dwc:institutional_code" xlink:type="simple">SAMC</named-content> MB-A066797); 2 males 10.0–12.7 mm, <abbrev xmlns:xlink="http://www.w3.org/1999/xlink" xlink:title="station" id="ABBRID0EAOBG" xlink:type="simple">sta</abbrev> D00573–6592, <named-content xmlns:xlink="http://www.w3.org/1999/xlink" content-type="dwc:verbatimCoordinates" xlink:type="simple"><named-content content-type="geo-json" specific-use="{&#34;type&#34;:&#34;Point&#34;,&#34;coordinates&#34;:[24.306167,-34.973667]}" id="NCID0EHOBG" xlink:type="simple">S34°58.42', E24°18.37'</named-content></named-content>, 758 m, 4 May 2015 (<named-content xmlns:xlink="http://www.w3.org/1999/xlink" content-type="dwc:institutional_code" xlink:type="simple">SAMC</named-content> MB-A066798). SCDSS2016, AFR289: 2 males 7.4–10.6 mm, <abbrev xmlns:xlink="http://www.w3.org/1999/xlink" xlink:title="station" id="ABBRID0EROBG" xlink:type="simple">sta</abbrev> A32823–96971, <named-content xmlns:xlink="http://www.w3.org/1999/xlink" content-type="dwc:verbatimCoordinates" xlink:type="simple"><named-content content-type="geo-json" specific-use="{&#34;type&#34;:&#34;Point&#34;,&#34;coordinates&#34;:[22.846667,-35.249167]}" id="NCID0EYOBG" xlink:type="simple">S35°14.95', E22°50.80'</named-content></named-content>, 511 m, 5 Oct 2016 (<named-content xmlns:xlink="http://www.w3.org/1999/xlink" content-type="dwc:institutional_code" xlink:type="simple">SAMC</named-content> MB-A066794).</p><p>
                  <italic>South Africa, East Coast.</italic> African Coelacanth Ecosystem Programme (no cruise name): 4 males 7.9–12.2 mm, <abbrev xmlns:xlink="http://www.w3.org/1999/xlink" xlink:title="station" id="ABBRID0EGPBG" xlink:type="simple">sta</abbrev> ACEP 3–6, <named-content xmlns:xlink="http://www.w3.org/1999/xlink" content-type="dwc:verbatimCoordinates" xlink:type="simple"><named-content content-type="geo-json" specific-use="{&#34;type&#34;:&#34;Point&#34;,&#34;coordinates&#34;:[31.906000,-29.485000]}" id="NCID0ENPBG" xlink:type="simple">S29°29.10', E31°54.36'</named-content></named-content>, 563–569 m, 20 Mar 2010 (<named-content xmlns:xlink="http://www.w3.org/1999/xlink" content-type="dwc:institutional_code" xlink:type="simple">ZRC</named-content> 2013.0548).</p></tp:treatment-sec><tp:treatment-sec sec-type="diagnosis" id="SECID0EXPBG"><title>Diagnosis, taxonomy.</title><p>See <xref ref-type="bibr" rid="B17">Lemaitre (1990</xref>; <xref ref-type="bibr" rid="B22">1999</xref>; 2000), and <xref ref-type="bibr" rid="B38">Poore (2004)</xref>.</p><p>
                  <bold>Colour (in life; Fig. <xref ref-type="fig" rid="F7">7C, D</xref>).</bold> Until now, colour information on this species has been based only on <xref ref-type="bibr" rid="B3">Barnard’s (1950</xref>: 451, as <italic><tp:taxon-name><tp:taxon-name-part taxon-name-part-type="genus" reg="Parapagurus">Parapagurus</tp:taxon-name-part> <tp:taxon-name-part taxon-name-part-type="species" reg="pilosimanus">pilosimanus</tp:taxon-name-part></tp:taxon-name></italic>) description of specimens from South Africa, and a photograph by <xref ref-type="bibr" rid="B38">Poore (2004</xref>, pl. 17b) only partially showing the body of a live specimen in a zoanthid carcinoecia. Herein, we describe in detail for the first time the colouration of this species, and present colour photographs of the entire body of a fresh specimen removed from it’s housing and with it’s anthozoan housing (Fig. <xref ref-type="fig" rid="F7">7C, D</xref>). Shield light orange with small white patches on posterior half, and white near anterior margin. Ocular peduncles white dorsally, turning light orange on lateral faces; corneas black to dark brown. Antennules white with light orange flagella. Antennal penduncles white except for orange lateral faces of second segments, and orange acicles; flagellum light orange except for white basal portion. Colour of chelipeds hidden by dense light brown setation, surfaces white except for some orange tint distally on fingers. Ambulatory legs white with broad orange stripe on lateral faces of meri, carpi, and propodi; dactyls orange distally and with narrow orange stripe on lateral face; weakly calcified region on lateral face of meri brownish.</p></tp:treatment-sec><tp:treatment-sec sec-type="distribution" id="SECID0EJRBG"><title>General distribution.</title><p>Southeastern Atlantic, from Angola to South Africa, and southwestern Indian Ocean to KwaZulu-Natal (South Africa); western Pacific, from off the southern and southeastern coast of Australia, from the South Australian Bight and Queensland (<xref ref-type="bibr" rid="B22">Lemaitre 1999</xref>; <xref ref-type="bibr" rid="B38">Poore 2004</xref>). Depth: 247–990 m.</p></tp:treatment-sec><tp:treatment-sec sec-type="distribution" id="SECID0EXRBG"><title>South African distribution</title><p>
                  <bold>(Fig. <xref ref-type="fig" rid="F8">8</xref>).</bold> Highly abundant on the west coast, common on the shelf of the Agulhas Bank on the south coast, and extending to the east coast off KwaZulu-Natal; depth range of material in this study from 369–812 m.</p><!--PageBreak--></tp:treatment-sec><tp:treatment-sec sec-type="Common name" id="SECID0EFSBG"><title>Common name.</title><p>“Hairy-clawed hermit crab”.</p></tp:treatment-sec><tp:treatment-sec sec-type="habitat" id="SECID0EKSBG"><title>Habitat.</title><p>With extremely rare exceptions, exclusively found living in carcinoecia formed by zoanthids, probably <italic><tp:taxon-name><tp:taxon-name-part taxon-name-part-type="genus" reg="Epizoanthus">Epizoanthus</tp:taxon-name-part></tp:taxon-name></italic> species.</p></tp:treatment-sec><tp:treatment-sec sec-type="Genetic data" id="SECID0EXSBG"><title>Genetic data.</title><p>Sta ACEP 3–6, <named-content xmlns:xlink="http://www.w3.org/1999/xlink" content-type="dwc:verbatimCoordinates" xlink:type="simple"><named-content content-type="geo-json" specific-use="{&#34;type&#34;:&#34;Point&#34;,&#34;coordinates&#34;:[31.906000,-29.485000]}" id="NCID0EATBG" xlink:type="simple">S29°29.10', E31°54.36'</named-content></named-content>, 563–569 m, male 12.2 mm, <abbrev xmlns:xlink="http://www.w3.org/1999/xlink" content-type="institution" xlink:title="Barcode of Life Data Systems" id="ABBRID0EFTBG" xlink:type="simple">BOLD</abbrev>: SEAKY1174–17 (ZCR 2013.0548–2). Sta D00716, <named-content xmlns:xlink="http://www.w3.org/1999/xlink" content-type="dwc:verbatimCoordinates" xlink:type="simple"><named-content content-type="geo-json" specific-use="{&#34;type&#34;:&#34;Point&#34;,&#34;coordinates&#34;:[15.474000,-30.769000]}" id="NCID0ENTBG" xlink:type="simple">S30°46.14', E15°28.44'</named-content></named-content>, 387 m, male 12.2 mm, <abbrev xmlns:xlink="http://www.w3.org/1999/xlink" content-type="institution" xlink:title="Barcode of Life Data Systems" id="ABBRID0ESTBG" xlink:type="simple">BOLD</abbrev>: SEAKY1169–17 (MB-A066432); <abbrev xmlns:xlink="http://www.w3.org/1999/xlink" xlink:title="ovigerous" id="ABBRID0EXTBG" xlink:type="simple">ovig</abbrev>. female 10.0 mm, <abbrev xmlns:xlink="http://www.w3.org/1999/xlink" content-type="institution" xlink:title="Barcode of Life Data Systems" id="ABBRID0E2TBG" xlink:type="simple">BOLD</abbrev>: SEAKY1167–17 (MB-A066429); <abbrev xmlns:xlink="http://www.w3.org/1999/xlink" xlink:title="ovigerous" id="ABBRID0EAUBG" xlink:type="simple">ovig</abbrev>. female 9.3 mm, <abbrev xmlns:xlink="http://www.w3.org/1999/xlink" content-type="institution" xlink:title="Barcode of Life Data Systems" id="ABBRID0EEUBG" xlink:type="simple">BOLD</abbrev>: SEAKY1168-17 (MB-A066431).</p></tp:treatment-sec><tp:treatment-sec sec-type="remarks" id="SECID0EJUBG"><title>Remarks.</title><p>As pointed out by <xref ref-type="bibr" rid="B17">Lemaitre (1990</xref>; <xref ref-type="bibr" rid="B22">1999</xref>; 2000), this species is unique among species of <italic><tp:taxon-name><tp:taxon-name-part taxon-name-part-type="genus" reg="Parapagurus">Parapagurus</tp:taxon-name-part></tp:taxon-name></italic> in several characters. In <italic><tp:taxon-name><tp:taxon-name-part taxon-name-part-type="genus" reg="Parapagurus">P.</tp:taxon-name-part> <tp:taxon-name-part taxon-name-part-type="species" reg="bouvieri">bouvieri</tp:taxon-name-part></tp:taxon-name></italic> the corneas are weakly dilated, and the overall length of the ocular peduncles are atypically long, being distinctly more than half the length of the shield, whereas in other species of the genus the corneas are reduced, not wider than the distal width of the ocular peduncles, and the ocular peduncles are short, less than half the length of the shield. The most striking and distinctive character of this species is the presence of a weakly-calcified area on the lateral and mesial faces of the propodi of the ambulatory legs. In live specimens this area is brownish in colour (Fig. <xref ref-type="fig" rid="F7">7C</xref>), and that tone is similarly retained even in specimens that have been preserved for a long time.</p></tp:treatment-sec><tp:treatment-sec><!--Section generated to contain objects referenced in tp:taxon-treatment.--><fig id="F7" position="float" orientation="portrait"><label>Figure 7.</label><caption><p>
                      <bold>A, B</bold> <italic><tp:taxon-name><tp:taxon-name-part taxon-name-part-type="genus" reg="Sympagurus">Sympagurus</tp:taxon-name-part> <tp:taxon-name-part taxon-name-part-type="species" reg="dimorphus">dimorphus</tp:taxon-name-part></tp:taxon-name></italic> (Studer, 1883), South Coast <bold>C, D</bold> <italic><tp:taxon-name><tp:taxon-name-part taxon-name-part-type="genus" reg="Parapagurus">Parapagurus</tp:taxon-name-part> <tp:taxon-name-part taxon-name-part-type="species" reg="bouvieri">bouvieri</tp:taxon-name-part></tp:taxon-name></italic> Stebbing, 1910, West Coast (<bold>C</bold>), South Coast (<bold>D</bold>). <bold>A</bold> male 11.2 mm <abbrev xmlns:xlink="http://www.w3.org/1999/xlink" xlink:title="South Coast Demersal Survey Autumn" id="ABBRID0EHABG" xlink:type="simple">SCDSA</abbrev> 2016 (<named-content xmlns:xlink="http://www.w3.org/1999/xlink" content-type="dwc:institutional_code" xlink:type="simple">SAMC</named-content> MB-A066492) <bold>B</bold> <abbrev xmlns:xlink="http://www.w3.org/1999/xlink" xlink:title="ovigerous" id="ABBRID0ESABG" xlink:type="simple">ovig</abbrev>. female 9.4 mm <abbrev xmlns:xlink="http://www.w3.org/1999/xlink" xlink:title="South Coast Demersal Survey Autumn" id="ABBRID0EWABG" xlink:type="simple">SCDSA</abbrev> 2016 (<named-content xmlns:xlink="http://www.w3.org/1999/xlink" content-type="dwc:institutional_code" xlink:type="simple">SAMC</named-content> MB-A066491) <bold>C</bold> male 12.2 mm, <abbrev xmlns:xlink="http://www.w3.org/1999/xlink" xlink:title="West Coast Demersal Survey Summer" id="ABBRID0EBBBG" xlink:type="simple">WCDSS</abbrev> (<named-content xmlns:xlink="http://www.w3.org/1999/xlink" content-type="dwc:institutional_code" xlink:type="simple">SAMC</named-content> MB-A066432) <bold>D</bold> male 10.6 mm, SCDSS2016 (<named-content xmlns:xlink="http://www.w3.org/1999/xlink" content-type="dwc:institutional_code" xlink:type="simple">SAMC</named-content> MB-A066794), front view of live specimen in aquarium, using zoanthid (<italic><tp:taxon-name><tp:taxon-name-part taxon-name-part-type="genus" reg="Epizoanthus">Epizoanthus</tp:taxon-name-part></tp:taxon-name></italic> sp.) carcinoecia.</p></caption><graphic xmlns:xlink="http://www.w3.org/1999/xlink" xlink:href="zookeys-676-021-g007.jpg" position="float" orientation="portrait" xlink:type="simple" id="oo_137261.jpg"/></fig><fig id="F8" position="float" orientation="portrait"><label>Figure 8.</label><caption><p>South African distribution of three parapagurid species based on specimens found during <abbrev xmlns:xlink="http://www.w3.org/1999/xlink" content-type="institution" xlink:title="South African Department of Agriculture, Forestry and Fisheries" id="ABBRID0EDEBG" xlink:type="simple">DAFF</abbrev> demersal research surveys.</p></caption><graphic xmlns:xlink="http://www.w3.org/1999/xlink" xlink:href="zookeys-676-021-g008.jpg" position="float" orientation="portrait" xlink:type="simple" id="oo_137262.jpg"/></fig></tp:treatment-sec><ref-list><ref id="B17"><mixed-citation xmlns:xlink="http://www.w3.org/1999/xlink" xlink:type="simple">
          <person-group><name name-style="western"><surname>Lemaitre</surname><given-names>R</given-names></name></person-group> (<year>1990</year>) <article-title>A review of the eastern Atlantic species of the family <tp:taxon-name><tp:taxon-name-part taxon-name-part-type="family">Parapaguridae</tp:taxon-name-part></tp:taxon-name> (<tp:taxon-name><tp:taxon-name-part taxon-name-part-type="order">Decapoda</tp:taxon-name-part></tp:taxon-name>, <tp:taxon-name><tp:taxon-name-part taxon-name-part-type="infraorder">Anomura</tp:taxon-name-part></tp:taxon-name>, <tp:taxon-name><tp:taxon-name-part taxon-name-part-type="superfamily">Paguroidea</tp:taxon-name-part></tp:taxon-name>).</article-title> <source>Journal of Natural History</source> <volume>24</volume>: <fpage>219</fpage>–<lpage>240</lpage>. <ext-link xlink:type="simple" ext-link-type="doi" xlink:href="10.1080/00222939000770141">https://doi.org/10.1080/00222939000770141</ext-link></mixed-citation></ref><ref id="B22"><mixed-citation xmlns:xlink="http://www.w3.org/1999/xlink" xlink:type="simple">
          <person-group><name name-style="western"><surname>Lemaitre</surname><given-names>R</given-names></name></person-group> (<year>1999</year>) <article-title><tp:taxon-name><tp:taxon-name-part taxon-name-part-type="subphylum">Crustacea</tp:taxon-name-part></tp:taxon-name> <tp:taxon-name><tp:taxon-name-part taxon-name-part-type="order">Decapoda</tp:taxon-name-part></tp:taxon-name>: A review of the species of the genus <italic><tp:taxon-name><tp:taxon-name-part taxon-name-part-type="genus">Parapagurus</tp:taxon-name-part></tp:taxon-name></italic> Smith, 1879 (<tp:taxon-name><tp:taxon-name-part taxon-name-part-type="family">Parapaguridae</tp:taxon-name-part></tp:taxon-name>) from the Pacific and Indian Oceans.</article-title> In: <person-group><name name-style="western"><surname>Crosnier</surname><given-names>A</given-names></name></person-group> (<role>Ed.</role>) <issue-title>Résultats des Campagnes MUSORSTOM, vol. 20.</issue-title> <source>Mémoires du Muséum national d’Histoire naturelle</source> <volume>180</volume>: <fpage>303</fpage>–<lpage>378</lpage>.</mixed-citation></ref><ref id="B38"><mixed-citation xmlns:xlink="http://www.w3.org/1999/xlink" xlink:type="simple">
          <person-group><name name-style="western"><surname>Poore</surname><given-names>GCB</given-names></name></person-group> (<year>2004</year>) <source>Marine decapod <tp:taxon-name><tp:taxon-name-part taxon-name-part-type="subphylum">Crustacea</tp:taxon-name-part></tp:taxon-name> of Southern Australia, a guide to identification.</source> <publisher-name>CSIRO Publishing</publisher-name>, <publisher-loc>Collingwood, Australia</publisher-loc>, <size units="page">574 pp</size>.</mixed-citation></ref><ref id="B3"><mixed-citation xmlns:xlink="http://www.w3.org/1999/xlink" xlink:type="simple">
          <person-group><name name-style="western"><surname>Barnard</surname><given-names>KH</given-names></name></person-group> (<year>1950</year>) <article-title>Descriptive catalogue of South African decapod <tp:taxon-name><tp:taxon-name-part taxon-name-part-type="subphylum">Crustacea</tp:taxon-name-part></tp:taxon-name> (Crabs and shrimps).</article-title> <source>Annals of the South African Museum</source> <volume>38</volume>: <fpage>1</fpage>–<lpage>837</lpage>.</mixed-citation></ref></ref-list></tp:taxon-treatment>
